# Supplementary material for: Molecular basis of EphA2 recognition by gHgL from gammaherpesviruses
Source: Nat Commun. 2020 Nov 24;11:5964. doi: 10.1038/s41467-020-19617-9 (PMC7687889; doi:10.1038/s41467-020-19617-9)
Supplement: Supplementary file 4 — Source Data [file 41467_2020_19617_MOESM4_ESM.xlsx]

## Sheet: Fig.1a
Fig.1a	The binding affinity of EBV gHgL to LBD.
Time (s)	0.375 μM	0.75 μM	1.5 μM	3 μM	6 μM	12 μM	24 μM
-37.2	-0.7814	-1.0398	-1.0736	-0.8092	-0.6929	-0.5219	-0.2018
-37.1	-0.7987	-1.0899	-1.1096	-0.7411	-0.7043	-0.5375	-0.2915		SPR ligand: LBD
-37	-0.8615	-1.0762	-1.0731	-0.802	-0.703	-0.572	-0.3222		SPR analyte: EBV gHgL
-36.9	-0.8341	-1.0547	-1.0616	-0.8564	-0.7592	-0.5439	-0.3393
-36.8	-0.8205	-1.0548	-1.067	-0.8765	-0.7725	-0.5578	-0.3583
-36.7	-0.8322	-1.0525	-1.0606	-0.8941	-0.7928	-0.5508	-0.3253			KD (M)
-36.6	-0.8203	-1.0321	-1.0936	-0.9029	-0.7843	-0.5285	-0.2991		replicate 1	5.33793e-06
-36.5	-0.8301	-1.0399	-1.0974	-0.8643	-0.7522	-0.5071	-0.3048		replicate 2	3.65025e-06
-36.4	-0.8324	-1.0454	-1.0611	-0.8236	-0.7217	-0.5108	-0.2991		replicate 3	3.36887e-06
-36.3	-0.7926	-1.0038	-1.0314	-0.8401	-0.729	-0.5303	-0.3339		Mean	4.11902e-06
-36.2	-0.7518	-0.9751	-1.0355	-0.8801	-0.7657	-0.5333	-0.3655		SEM	6.15332e-07
-36.1	-0.7848	-0.9998	-1.0454	-0.9119	-0.7938	-0.5472	-0.369
-36	-0.7913	-1.0054	-1.0452	-0.9526	-0.8292	-0.5535	-0.3687
-35.9	-0.7921	-1.0008	-1.0579	-0.9684	-0.8334	-0.5689	-0.3647
-35.8	-0.7961	-1.0111	-1.0701	-0.9523	-0.8325	-0.5656	-0.3365
-35.7	-0.7953	-1.0172	-1.0742	-0.9309	-0.8095	-0.5593	-0.3114
-35.6	-0.7922	-1.0135	-1.0669	-0.9168	-0.8076	-0.5399	-0.3117
-35.5	-0.7863	-1.0058	-1.0488	-0.9057	-0.7823	-0.5292	-0.3297
-35.4	-0.7831	-1.0087	-1.0408	-0.8984	-0.7777	-0.5447	-0.3233
-35.3	-0.7712	-0.989	-1.0336	-0.8997	-0.7715	-0.5576	-0.3114
-35.2	-0.7715	-0.9922	-1.046	-0.9013	-0.7758	-0.5522	-0.3228
-35.1	-0.7757	-0.9904	-1.0402	-0.894	-0.766	-0.5635	-0.319
-35	-0.7812	-0.9966	-1.0351	-0.8957	-0.7691	-0.5685	-0.3168
-34.9	-0.7772	-0.9957	-1.0413	-0.8968	-0.7723	-0.5687	-0.3212
-34.8	-0.7776	-0.9908	-1.0554	-0.8908	-0.7728	-0.5643	-0.3214
-34.7	-0.7842	-1.0011	-1.0574	-0.894	-0.7615	-0.5601	-0.3243
-34.6	-0.7871	-0.9971	-1.0541	-0.8829	-0.7448	-0.5717	-0.3163
-34.5	-0.7856	-0.9908	-1.0518	-0.8784	-0.7369	-0.5648	-0.3265
-34.4	-0.7807	-0.9848	-1.0598	-0.8654	-0.731	-0.5652	-0.3053
-34.3	-0.7898	-0.9919	-1.0361	-0.8592	-0.7329	-0.5517	-0.2988
-34.2	-0.7731	-0.9776	-1.0399	-0.8448	-0.7182	-0.547	-0.2899
-34.1	-0.7807	-0.9782	-1.0353	-0.8469	-0.7204	-0.5414	-0.2732
-34	-0.7688	-0.9817	-1.0263	-0.8322	-0.7133	-0.5313	-0.2707
-33.9	-0.7672	-0.9821	-1.0097	-0.8253	-0.7145	-0.5283	-0.2653
-33.8	-0.7574	-0.9752	-0.9933	-0.8177	-0.7147	-0.5309	-0.2585
-33.7	-0.7472	-0.9692	-0.9814	-0.8106	-0.7222	-0.5212	-0.2625
-33.6	-0.7449	-0.9654	-0.9733	-0.8118	-0.7137	-0.511	-0.2619
-33.5	-0.742	-0.9511	-0.9631	-0.8082	-0.7112	-0.5081	-0.2763
-33.4	-0.7353	-0.9423	-0.9504	-0.8084	-0.7112	-0.5131	-0.2763
-33.3	-0.7307	-0.9318	-0.9488	-0.8179	-0.7024	-0.5101	-0.2767
-33.2	-0.7334	-0.9211	-0.942	-0.81	-0.6971	-0.5035	-0.2687
-33.1	-0.7357	-0.9258	-0.9421	-0.7952	-0.6809	-0.5016	-0.2656
-33	-0.7374	-0.9229	-0.93	-0.7922	-0.68	-0.4988	-0.2748
-32.9	-0.7312	-0.9146	-0.9253	-0.7907	-0.675	-0.4915	-0.2718
-32.8	-0.7376	-0.9091	-0.9195	-0.7895	-0.6731	-0.4844	-0.2741
-32.7	-0.7378	-0.9086	-0.9214	-0.7814	-0.6702	-0.485	-0.2674
-32.6	-0.7387	-0.9134	-0.9142	-0.7804	-0.6755	-0.4813	-0.2568
-32.5	-0.729	-0.9086	-0.9139	-0.7759	-0.6719	-0.4661	-0.251
-32.4	-0.7312	-0.909	-0.9096	-0.7651	-0.6661	-0.4583	-0.2486
-32.3	-0.7234	-0.8984	-0.8977	-0.7552	-0.6568	-0.4534	-0.2426
-32.2	-0.7118	-0.8848	-0.8827	-0.7476	-0.6445	-0.4477	-0.243
-32.1	-0.7	-0.8715	-0.8734	-0.7433	-0.6381	-0.4499	-0.2407
-32	-0.6991	-0.8666	-0.8699	-0.7455	-0.6408	-0.446	-0.2423
-31.9	-0.6953	-0.8631	-0.8721	-0.7359	-0.6322	-0.4451	-0.2422
-31.8	-0.6977	-0.8619	-0.8656	-0.7318	-0.63	-0.4439	-0.2443
-31.7	-0.6911	-0.8535	-0.8633	-0.7297	-0.6315	-0.4417	-0.2543
-31.6	-0.6888	-0.854	-0.8627	-0.7269	-0.633	-0.4403	-0.2482
-31.5	-0.6836	-0.8479	-0.8624	-0.727	-0.6346	-0.4307	-0.2509
-31.4	-0.6885	-0.8435	-0.8668	-0.7162	-0.6307	-0.4251	-0.2511
-31.3	-0.6921	-0.8432	-0.8628	-0.7171	-0.6313	-0.4209	-0.2467
-31.2	-0.6805	-0.8328	-0.8631	-0.7177	-0.6259	-0.4161	-0.2438
-31.1	-0.6759	-0.8268	-0.8605	-0.7157	-0.6188	-0.4111	-0.2424
-31	-0.6699	-0.8171	-0.8523	-0.7088	-0.614	-0.4081	-0.2374
-30.9	-0.6614	-0.8108	-0.8437	-0.7025	-0.608	-0.4034	-0.2346
-30.8	-0.6545	-0.8034	-0.8373	-0.6968	-0.6035	-0.3938	-0.2283
-30.7	-0.6465	-0.801	-0.8332	-0.6912	-0.5932	-0.3896	-0.2226
-30.6	-0.6376	-0.7963	-0.8235	-0.6859	-0.5919	-0.387	-0.2165
-30.5	-0.6301	-0.7832	-0.8166	-0.6809	-0.5895	-0.3783	-0.2112
-30.4	-0.6281	-0.7796	-0.8125	-0.6734	-0.5826	-0.3737	-0.2087
-30.3	-0.6241	-0.774	-0.8028	-0.6677	-0.5779	-0.3733	-0.2011
-30.2	-0.6149	-0.7642	-0.7913	-0.664	-0.578	-0.3639	-0.198
-30.1	-0.6092	-0.7601	-0.7869	-0.6539	-0.5716	-0.3611	-0.1896
-30	-0.6071	-0.7551	-0.7787	-0.6475	-0.5706	-0.3518	-0.1845
-29.9	-0.5978	-0.7418	-0.7703	-0.635	-0.5627	-0.3458	-0.1827
-29.8	-0.5916	-0.735	-0.7584	-0.6264	-0.5585	-0.3431	-0.1753
-29.7	-0.5833	-0.725	-0.7474	-0.6229	-0.5565	-0.3379	-0.1779
-29.6	-0.5765	-0.7166	-0.7425	-0.6154	-0.5517	-0.3369	-0.1786
-29.5	-0.5736	-0.7154	-0.7372	-0.6113	-0.5479	-0.3357	-0.1825
-29.4	-0.5633	-0.708	-0.7326	-0.6138	-0.5513	-0.334	-0.1815
-29.3	-0.5594	-0.7026	-0.7307	-0.6135	-0.5514	-0.3289	-0.1814
-29.2	-0.5594	-0.702	-0.7273	-0.61	-0.5472	-0.3301	-0.182
-29.1	-0.5582	-0.7016	-0.7218	-0.6087	-0.5448	-0.3283	-0.1812
-29	-0.5551	-0.6997	-0.7151	-0.6048	-0.5418	-0.3261	-0.1785
-28.9	-0.556	-0.6966	-0.7099	-0.5972	-0.5351	-0.3259	-0.174
-28.8	-0.5504	-0.6912	-0.7026	-0.5947	-0.5311	-0.3243	-0.1729
-28.7	-0.5509	-0.6836	-0.6993	-0.5944	-0.5262	-0.3244	-0.171
-28.6	-0.549	-0.6792	-0.6946	-0.59	-0.5248	-0.3216	-0.1663
-28.5	-0.5473	-0.6766	-0.6888	-0.5836	-0.5199	-0.317	-0.1639
-28.4	-0.5411	-0.6719	-0.682	-0.579	-0.5147	-0.3155	-0.1658
-28.3	-0.5355	-0.6648	-0.6762	-0.573	-0.5097	-0.3145	-0.162
-28.2	-0.5293	-0.6557	-0.6697	-0.5719	-0.511	-0.3115	-0.1592
-28.1	-0.5242	-0.6492	-0.6658	-0.5654	-0.5082	-0.3043	-0.1592
-28	-0.5233	-0.6502	-0.6587	-0.5623	-0.5039	-0.3013	-0.1579
-27.9	-0.5207	-0.6481	-0.6517	-0.5572	-0.504	-0.2974	-0.1598
-27.8	-0.5143	-0.6436	-0.6471	-0.5499	-0.5022	-0.2963	-0.1601
-27.7	-0.514	-0.6404	-0.6449	-0.5485	-0.5019	-0.2992	-0.1612
-27.6	-0.5062	-0.6323	-0.6447	-0.5471	-0.5001	-0.2991	-0.1637
-27.5	-0.5083	-0.6338	-0.64	-0.5428	-0.4979	-0.2999	-0.1621
-27.4	-0.5055	-0.6289	-0.6347	-0.5373	-0.4962	-0.2965	-0.1614
-27.3	-0.5009	-0.629	-0.6302	-0.5311	-0.4913	-0.2913	-0.1609
-27.2	-0.4971	-0.6265	-0.6207	-0.5282	-0.4885	-0.2911	-0.1527
-27.1	-0.4922	-0.6211	-0.6171	-0.5299	-0.4921	-0.2887	-0.1528
-27	-0.4902	-0.6149	-0.614	-0.5242	-0.4861	-0.2838	-0.16
-26.9	-0.4899	-0.6133	-0.605	-0.5178	-0.4802	-0.2845	-0.1624
-26.8	-0.4798	-0.6072	-0.6017	-0.5189	-0.4792	-0.2839	-0.1661
-26.7	-0.4778	-0.6014	-0.6006	-0.5156	-0.4787	-0.282	-0.1695
-26.6	-0.4823	-0.6029	-0.5965	-0.5066	-0.4744	-0.2786	-0.1681
-26.5	-0.4821	-0.6007	-0.591	-0.5012	-0.4711	-0.2792	-0.1671
-26.4	-0.4801	-0.593	-0.5888	-0.4995	-0.4665	-0.2782	-0.17
-26.3	-0.478	-0.5878	-0.5855	-0.4933	-0.4601	-0.277	-0.1662
-26.2	-0.4749	-0.5822	-0.5804	-0.4882	-0.455	-0.2734	-0.1639
-26.1	-0.4704	-0.5775	-0.575	-0.4833	-0.4507	-0.273	-0.1601
-26	-0.4678	-0.5727	-0.5683	-0.4748	-0.4478	-0.2744	-0.1589
-25.9	-0.4631	-0.5703	-0.5636	-0.4701	-0.4468	-0.2723	-0.1507
-25.8	-0.4562	-0.5643	-0.5578	-0.4697	-0.444	-0.2685	-0.1464
-25.7	-0.4512	-0.5555	-0.5507	-0.4657	-0.4406	-0.2648	-0.147
-25.6	-0.4476	-0.5519	-0.5414	-0.4582	-0.4354	-0.2629	-0.1451
-25.5	-0.4413	-0.5477	-0.5342	-0.4542	-0.4347	-0.2636	-0.1466
-25.4	-0.4365	-0.5438	-0.5298	-0.4532	-0.4356	-0.2652	-0.1472
-25.3	-0.4333	-0.5366	-0.5261	-0.4551	-0.4339	-0.2651	-0.1493
-25.2	-0.4327	-0.5335	-0.5243	-0.4497	-0.4331	-0.2673	-0.1522
-25.1	-0.4324	-0.5299	-0.5254	-0.4442	-0.4327	-0.267	-0.1553
-25	-0.4333	-0.5215	-0.5266	-0.4416	-0.43	-0.2673	-0.1518
-24.9	-0.4349	-0.5205	-0.522	-0.4345	-0.4246	-0.2621	-0.1538
-24.8	-0.4336	-0.5179	-0.5184	-0.4254	-0.4158	-0.2633	-0.1579
-24.7	-0.4289	-0.5122	-0.5097	-0.4243	-0.4122	-0.2637	-0.1606
-24.6	-0.4224	-0.504	-0.5076	-0.4258	-0.41	-0.2621	-0.1628
-24.5	-0.4253	-0.5007	-0.5056	-0.4277	-0.4092	-0.2643	-0.1633
-24.4	-0.4239	-0.4953	-0.5057	-0.4264	-0.4072	-0.2624	-0.1634
-24.3	-0.4235	-0.4938	-0.5046	-0.4236	-0.4045	-0.2641	-0.1608
-24.2	-0.4243	-0.4886	-0.5018	-0.4216	-0.4027	-0.2596	-0.1587
-24.1	-0.4216	-0.4809	-0.5015	-0.4127	-0.3948	-0.257	-0.1573
-24	-0.4213	-0.4758	-0.4965	-0.4095	-0.39	-0.2582	-0.1624
-23.9	-0.415	-0.4702	-0.4901	-0.4056	-0.387	-0.2565	-0.1571
-23.8	-0.4099	-0.4655	-0.4888	-0.4068	-0.387	-0.251	-0.1526
-23.7	-0.4098	-0.4628	-0.4864	-0.3996	-0.3824	-0.2456	-0.1536
-23.6	-0.412	-0.4619	-0.4802	-0.3922	-0.3749	-0.2441	-0.1552
-23.5	-0.4065	-0.4568	-0.4746	-0.3926	-0.3739	-0.2389	-0.1514
-23.4	-0.4026	-0.4464	-0.4783	-0.3833	-0.3685	-0.2297	-0.1522
-23.3	-0.4005	-0.4435	-0.471	-0.3741	-0.3566	-0.224	-0.152
-23.2	-0.3961	-0.4358	-0.4653	-0.3712	-0.3496	-0.2207	-0.1533
-23.1	-0.3882	-0.4287	-0.462	-0.3701	-0.3441	-0.2207	-0.1487
-23	-0.3811	-0.4231	-0.4599	-0.3744	-0.341	-0.2217	-0.1479
-22.9	-0.377	-0.4165	-0.4592	-0.3758	-0.3357	-0.2178	-0.1455
-22.8	-0.3721	-0.4134	-0.4537	-0.368	-0.3254	-0.212	-0.1483
-22.7	-0.368	-0.4101	-0.4469	-0.3558	-0.3169	-0.2069	-0.1487
-22.6	-0.3611	-0.4014	-0.4422	-0.3463	-0.3084	-0.2019	-0.1433
-22.5	-0.354	-0.3919	-0.435	-0.3447	-0.3112	-0.201	-0.1329
-22.4	-0.3497	-0.3873	-0.4335	-0.3427	-0.308	-0.2031	-0.1297
-22.3	-0.342	-0.3869	-0.4348	-0.3383	-0.3046	-0.2029	-0.1214
-22.2	-0.3377	-0.3815	-0.4336	-0.3332	-0.3017	-0.2	-0.1086
-22.1	-0.3367	-0.3805	-0.4331	-0.3244	-0.2919	-0.1937	-0.111
-22	-0.3376	-0.3798	-0.4317	-0.318	-0.2891	-0.1957	-0.1142
-21.9	-0.3343	-0.3741	-0.4255	-0.3168	-0.2929	-0.1982	-0.1155
-21.8	-0.3311	-0.3679	-0.4263	-0.3187	-0.2869	-0.1934	-0.1111
-21.7	-0.3197	-0.3602	-0.4172	-0.3155	-0.282	-0.2003	-0.1147
-21.6	-0.3216	-0.3652	-0.4156	-0.3151	-0.2802	-0.2052	-0.1095
-21.5	-0.3198	-0.3487	-0.4154	-0.3239	-0.2943	-0.2027	-0.1077
-21.4	-0.3245	-0.3465	-0.4141	-0.328	-0.2964	-0.1982	-0.0947
-21.3	-0.3328	-0.339	-0.4164	-0.3312	-0.2957	-0.187	-0.0803
-21.2	-0.3372	-0.337	-0.4152	-0.3224	-0.2876	-0.1816	-0.0736
-21.1	-0.3367	-0.332	-0.4138	-0.3159	-0.2769	-0.1793	-0.0834
-21	-0.3242	-0.3307	-0.4035	-0.3065	-0.2722	-0.1784	-0.0792
-20.9	-0.3082	-0.333	-0.3971	-0.3087	-0.2724	-0.1676	-0.0754
-20.8	-0.2887	-0.3256	-0.4012	-0.3052	-0.2652	-0.1592	-0.0728
-20.7	-0.2849	-0.3322	-0.3953	-0.2995	-0.264	-0.1579	-0.0751
-20.6	-0.2719	-0.3237	-0.3957	-0.2967	-0.2631	-0.1646	-0.0759
-20.5	-0.2688	-0.3198	-0.3888	-0.3	-0.2708	-0.1645	-0.0827
-20.4	-0.264	-0.3184	-0.3915	-0.3013	-0.2721	-0.1684	-0.085
-20.3	-0.2712	-0.3245	-0.3848	-0.3024	-0.2742	-0.1714	-0.085
-20.2	-0.2724	-0.3207	-0.3843	-0.3079	-0.2783	-0.1622	-0.0911
-20.1	-0.2744	-0.3215	-0.3823	-0.3008	-0.2714	-0.1615	-0.0935
-20	-0.2791	-0.3282	-0.379	-0.3006	-0.268	-0.1607	-0.1027
-19.9	-0.271	-0.3241	-0.382	-0.2922	-0.2612	-0.1636	-0.099
-19.8	-0.2749	-0.3286	-0.3765	-0.2938	-0.261	-0.1541	-0.0978
-19.7	-0.2708	-0.3215	-0.3727	-0.2763	-0.2456	-0.1475	-0.0882
-19.6	-0.2789	-0.3234	-0.3649	-0.266	-0.2407	-0.1395	-0.0876
-19.5	-0.2645	-0.3141	-0.3552	-0.2532	-0.2275	-0.1432	-0.0883
-19.4	-0.261	-0.3152	-0.3434	-0.2533	-0.233	-0.1506	-0.0834
-19.3	-0.2554	-0.3008	-0.3519	-0.255	-0.2372	-0.1544	-0.0753
-19.2	-0.2565	-0.2966	-0.3547	-0.2475	-0.2288	-0.1585	-0.0802
-19.1	-0.2681	-0.3023	-0.3454	-0.2409	-0.2385	-0.1666	-0.0783
-19	-0.2663	-0.2978	-0.3458	-0.2431	-0.2445	-0.1744	-0.0697
-18.9	-0.2665	-0.2963	-0.35	-0.2415	-0.2434	-0.1723	-0.0662
-18.8	-0.267	-0.3031	-0.3479	-0.241	-0.2397	-0.1649	-0.0606
-18.7	-0.2758	-0.3039	-0.3391	-0.2375	-0.2359	-0.1733	-0.0628
-18.6	-0.273	-0.304	-0.3318	-0.2326	-0.2206	-0.1787	-0.0676
-18.5	-0.2666	-0.3067	-0.331	-0.2491	-0.2253	-0.1627	-0.0723
-18.4	-0.2572	-0.3065	-0.3325	-0.2376	-0.2198	-0.1387	-0.0742
-18.3	-0.2714	-0.3151	-0.321	-0.1996	-0.2201	-0.1281	-0.0604
-18.2	-0.2684	-0.3125	-0.317	-0.1784	-0.2163	-0.1223	-0.05
-18.1	-0.2556	-0.3116	-0.3185	-0.1621	-0.207	-0.1254	-0.0469
-18	-0.2557	-0.3138	-0.3152	-0.1623	-0.2047	-0.1391	-0.0524
-17.9	-0.2503	-0.3063	-0.3075	-0.172	-0.206	-0.1488	-0.0498
-17.8	-0.2475	-0.3002	-0.2985	-0.1954	-0.2132	-0.1478	-0.0487
-17.7	-0.2406	-0.2916	-0.2989	-0.217	-0.2025	-0.151	-0.0507
-17.6	-0.241	-0.2871	-0.2892	-0.2207	-0.1947	-0.1462	-0.0569
-17.5	-0.231	-0.2739	-0.288	-0.2201	-0.191	-0.1366	-0.0603
-17.4	-0.2346	-0.2723	-0.285	-0.2121	-0.1846	-0.1282	-0.062
-17.3	-0.2374	-0.2718	-0.2847	-0.1902	-0.1784	-0.124	-0.0673
-17.2	-0.2417	-0.276	-0.2865	-0.1696	-0.1812	-0.1216	-0.0635
-17.1	-0.2421	-0.2729	-0.2804	-0.1644	-0.1805	-0.1328	-0.0544
-17	-0.2416	-0.2729	-0.2777	-0.1631	-0.193	-0.1489	-0.0439
-16.9	-0.2351	-0.2727	-0.2865	-0.1681	-0.1994	-0.1627	-0.0367
-16.8	-0.219	-0.2645	-0.2886	-0.1792	-0.1989	-0.1745	-0.0254
-16.7	-0.2115	-0.252	-0.2798	-0.1929	-0.1945	-0.1764	-0.0228
-16.6	-0.195	-0.2432	-0.2695	-0.2009	-0.1864	-0.1821	-0.0192
-16.5	-0.1878	-0.2422	-0.2604	-0.2188	-0.1818	-0.1755	-0.0184
-16.4	-0.187	-0.2388	-0.265	-0.2278	-0.1675	-0.171	-0.0187
-16.3	-0.1897	-0.2398	-0.26	-0.2458	-0.1639	-0.1596	-0.0381
-16.2	-0.1852	-0.2411	-0.2627	-0.2521	-0.1657	-0.165	-0.0438
-16.1	-0.1838	-0.2498	-0.2716	-0.2585	-0.1802	-0.1597	-0.0396
-16	-0.1847	-0.2576	-0.2815	-0.2507	-0.1785	-0.1594	-0.044
-15.9	-0.2004	-0.2623	-0.2792	-0.2284	-0.1731	-0.1624	-0.0608
-15.8	-0.2013	-0.2564	-0.2758	-0.1988	-0.1825	-0.1664	-0.0764
-15.7	-0.1918	-0.2544	-0.2818	-0.1817	-0.1963	-0.1746	-0.0826
-15.6	-0.2019	-0.2562	-0.2853	-0.1812	-0.191	-0.1757	-0.0559
-15.5	-0.1972	-0.2466	-0.294	-0.1719	-0.1777	-0.1718	-0.0811
-15.4	-0.2112	-0.238	-0.2912	-0.1721	-0.1692	-0.1513	-0.0829
-15.3	-0.2007	-0.22	-0.2778	-0.163	-0.1619	-0.162	-0.0768
-15.2	-0.1911	-0.1932	-0.2775	-0.1649	-0.1618	-0.1556	-0.0837
-15.1	-0.1898	-0.2092	-0.2831	-0.1622	-0.1543	-0.151	-0.0813
-15	-0.1937	-0.2091	-0.2828	-0.1555	-0.1597	-0.1488	-0.0876
-14.9	-0.1917	-0.2107	-0.2958	-0.1507	-0.1576	-0.1626	-0.0865
-14.8	-0.1948	-0.2211	-0.2883	-0.1565	-0.1612	-0.1667	-0.0846
-14.7	-0.1932	-0.221	-0.293	-0.1555	-0.1647	-0.1738	-0.0858
-14.6	-0.1965	-0.2267	-0.2852	-0.1486	-0.1633	-0.1791	-0.094
-14.5	-0.1916	-0.2274	-0.2834	-0.1371	-0.1624	-0.1769	-0.0919
-14.4	-0.1833	-0.23	-0.2837	-0.138	-0.1685	-0.1689	-0.089
-14.3	-0.1876	-0.2368	-0.2907	-0.1367	-0.1811	-0.1491	-0.0873
-14.2	-0.1922	-0.243	-0.2896	-0.1347	-0.1763	-0.1406	-0.0854
-14.1	-0.1963	-0.2467	-0.2895	-0.1405	-0.1718	-0.1475	-0.0831
-14	-0.2016	-0.254	-0.2837	-0.1494	-0.1752	-0.1399	-0.0758
-13.9	-0.1999	-0.2538	-0.2789	-0.1539	-0.1719	-0.1358	-0.0764
-13.8	-0.1974	-0.2512	-0.2686	-0.1522	-0.169	-0.1337	-0.0746
-13.7	-0.1925	-0.2474	-0.2571	-0.1452	-0.1555	-0.1339	-0.0712
-13.6	-0.1867	-0.238	-0.249	-0.1342	-0.1506	-0.1383	-0.0658
-13.5	-0.1795	-0.2288	-0.2441	-0.1281	-0.1554	-0.1322	-0.0671
-13.4	-0.1756	-0.2188	-0.2408	-0.1399	-0.1496	-0.1323	-0.067
-13.3	-0.1722	-0.2148	-0.2336	-0.1386	-0.1606	-0.1282	-0.0563
-13.2	-0.1658	-0.2094	-0.2384	-0.1318	-0.1562	-0.1133	-0.0372
-13.1	-0.179	-0.2125	-0.2354	-0.1227	-0.1411	-0.1046	-0.0474
-13	-0.1872	-0.2082	-0.2271	-0.118	-0.1309	-0.1127	-0.0658
-12.9	-0.1742	-0.1992	-0.2137	-0.1189	-0.1419	-0.1092	-0.074
-12.8	-0.1587	-0.1983	-0.2235	-0.1228	-0.1403	-0.1146	-0.0759
-12.7	-0.1608	-0.1933	-0.2149	-0.1264	-0.1457	-0.1025	-0.0796
-12.6	-0.1548	-0.1888	-0.2141	-0.1195	-0.1404	-0.0906	-0.0799
-12.5	-0.1424	-0.1874	-0.2013	-0.1175	-0.1435	-0.0745	-0.0819
-12.4	-0.1341	-0.1774	-0.1947	-0.1103	-0.1364	-0.0694	-0.0815
-12.3	-0.132	-0.1786	-0.1917	-0.0997	-0.1353	-0.0632	-0.0806
-12.2	-0.125	-0.177	-0.1867	-0.1073	-0.1406	-0.0686	-0.0798
-12.1	-0.1228	-0.1811	-0.1867	-0.1079	-0.1454	-0.0803	-0.0755
-12	-0.1239	-0.187	-0.1845	-0.1019	-0.1452	-0.0813	-0.0693
-11.9	-0.1207	-0.1852	-0.1812	-0.0949	-0.1379	-0.0779	-0.0606
-11.8	-0.1278	-0.1787	-0.1798	-0.0909	-0.1343	-0.0724	-0.0597
-11.7	-0.1317	-0.1679	-0.1729	-0.0908	-0.1328	-0.076	-0.0605
-11.6	-0.1294	-0.1583	-0.1654	-0.0914	-0.1337	-0.0754	-0.0588
-11.5	-0.123	-0.1496	-0.1662	-0.0871	-0.131	-0.0772	-0.0624
-11.4	-0.1184	-0.1488	-0.1664	-0.0823	-0.1288	-0.0786	-0.0639
-11.3	-0.1082	-0.1415	-0.1598	-0.0863	-0.1348	-0.0757	-0.0617
-11.2	-0.1037	-0.1401	-0.1526	-0.0859	-0.1343	-0.0695	-0.0612
-11.1	-0.1036	-0.1384	-0.1472	-0.0854	-0.1301	-0.0671	-0.0649
-11	-0.1061	-0.1381	-0.1425	-0.0874	-0.1299	-0.0727	-0.06
-10.9	-0.1083	-0.1377	-0.1411	-0.0859	-0.1341	-0.0685	-0.0593
-10.8	-0.1027	-0.1438	-0.143	-0.0772	-0.1282	-0.0615	-0.0667
-10.7	-0.1072	-0.148	-0.1363	-0.0735	-0.129	-0.0604	-0.07
-10.6	-0.105	-0.1455	-0.1277	-0.0766	-0.1286	-0.0619	-0.0624
-10.5	-0.0973	-0.1459	-0.1256	-0.0736	-0.1244	-0.0461	-0.0596
-10.4	-0.0887	-0.1483	-0.1308	-0.0649	-0.1183	-0.0369	-0.0635
-10.3	-0.0838	-0.1428	-0.1225	-0.0632	-0.1168	-0.0337	-0.0611
-10.2	-0.0746	-0.1385	-0.1189	-0.06	-0.1162	-0.0261	-0.0609
-10.1	-0.0713	-0.1383	-0.1151	-0.0599	-0.1128	-0.0248	-0.0657
-10	-0.0733	-0.1357	-0.1151	-0.0606	-0.1107	-0.0253	-0.0706
-9.9	-0.0694	-0.1297	-0.11	-0.06	-0.1121	-0.0249	-0.0771
-9.8	-0.0655	-0.1317	-0.1058	-0.06	-0.1138	-0.0148	-0.0792
-9.7	-0.063	-0.1312	-0.1066	-0.0607	-0.1112	-0.0083	-0.0799
-9.6	-0.0624	-0.1319	-0.102	-0.0611	-0.111	-0.0023	-0.0884
-9.5	-0.0634	-0.13	-0.1009	-0.0547	-0.1107	0.0042	-0.0901
-9.4	-0.066	-0.1293	-0.0932	-0.0538	-0.1111	0.0131	-0.0729
-9.3	-0.0649	-0.1258	-0.0888	-0.0491	-0.1091	0.013	-0.0704
-9.2	-0.06	-0.1273	-0.0832	-0.0464	-0.1061	-0.0023	-0.068
-9.1	-0.0599	-0.1262	-0.0833	-0.0564	-0.1077	-0.0087	-0.0524
-9	-0.0635	-0.1277	-0.0783	-0.0588	-0.1063	-0.0046	-0.033
-8.9	-0.0704	-0.1476	-0.0735	-0.0575	-0.1027	-0.0067	-0.0337
-8.8	-0.0582	-0.1449	-0.0699	-0.0554	-0.094	-0.0168	-0.0261
-8.7	-0.0499	-0.1201	-0.0614	-0.0593	-0.083	-0.016	-0.0308
-8.6	-0.0471	-0.0981	-0.0678	-0.0533	-0.0793	-0.0176	-0.0324
-8.5	-0.0568	-0.095	-0.0543	-0.0536	-0.081	-0.0187	-0.0215
-8.4	-0.0535	-0.085	-0.0519	-0.0531	-0.0776	-0.0152	-0.027
-8.3	-0.0607	-0.0838	-0.0491	-0.0395	-0.0684	-0.0188	-0.0291
-8.2	-0.06	-0.0783	-0.0515	-0.0404	-0.0705	-0.0219	-0.0243
-8.1	-0.0455	-0.075	-0.052	-0.0408	-0.0708	-0.0191	-0.0219
-8	-0.0466	-0.0767	-0.0484	-0.0367	-0.064	-0.0143	-0.0204
-7.9	-0.0481	-0.0766	-0.0431	-0.0333	-0.0638	-0.0162	-0.0182
-7.8	-0.0453	-0.0684	-0.0386	-0.0327	-0.0643	-0.013	-0.0218
-7.7	-0.0441	-0.0636	-0.0403	-0.0315	-0.0559	-0.0173	-0.0201
-7.6	-0.0448	-0.0612	-0.0317	-0.0352	-0.0599	-0.0191	-0.0172
-7.5	-0.0433	-0.0581	-0.0318	-0.0343	-0.053	-0.0214	-0.0184
-7.4	-0.0451	-0.0605	-0.0314	-0.0354	-0.0501	-0.0195	-0.0192
-7.3	-0.0404	-0.0582	-0.0319	-0.0364	-0.049	-0.02	-0.0193
-7.2	-0.0387	-0.0582	-0.0328	-0.0386	-0.0511	-0.0175	-0.0168
-7.1	-0.0389	-0.0558	-0.033	-0.0417	-0.047	-0.0147	-0.0159
-7	-0.0389	-0.0542	-0.0283	-0.0408	-0.0442	-0.0168	-0.0138
-6.9	-0.0338	-0.0494	-0.0242	-0.0401	-0.0427	-0.0161	-0.0105
-6.8	-0.0288	-0.0453	-0.0204	-0.0365	-0.0371	-0.015	-0.0136
-6.7	-0.0253	-0.046	-0.0196	-0.0314	-0.0335	-0.017	-0.0167
-6.6	-0.0201	-0.0428	-0.0196	-0.0334	-0.0341	-0.0194	-0.0119
-6.5	-0.0223	-0.0406	-0.02	-0.0342	-0.0325	-0.015	-0.008
-6.4	-0.0247	-0.0408	-0.0171	-0.0256	-0.0286	-0.0115	-0.0084
-6.3	-0.0239	-0.0406	-0.0116	-0.023	-0.0255	-0.0129	-0.0055
-6.2	-0.0189	-0.0337	-0.0096	-0.0221	-0.0252	-0.0077	-0.0058
-6.1	-0.0152	-0.031	-0.009	-0.0166	-0.0207	-0.0076	-0.0064
-6	-0.0127	-0.0291	-0.0086	-0.0168	-0.0211	-0.005	-0.0061
-5.9	-0.0103	-0.024	-0.0124	-0.0172	-0.0215	-0.0064	-0.0026
-5.8	-0.0106	-0.0227	-0.0117	-0.0159	-0.0203	-0.003	0.0018
-5.7	-0.0088	-0.0201	-0.0131	-0.0128	-0.0146	-0.0034	0.0048
-5.6	-0.0043	-0.0159	-0.0072	-0.0093	-0.0099	-0.004	0.002
-5.5	-0.0011	-0.0112	-0.0035	-0.0078	-0.0081	-0.0018	-0.0006
-5.4	-0.0014	-0.0075	-0.0024	-0.0013	-0.0057	-0.0025
-5.3	0.0005	-0.0049	0.001	0.0018	-0.0037	0	-0.0008
-5.2	-0.0001	-0.0034	-0.0002	-0.0003	0.0007	-0.0018	0.0005
-5.1	-0.0003	-0.0031	0	-0.0008	0.0044	-0.0009	0.0038
-5	-0.001	0	-0.0003	0.0017	0.0053	0.003	0.0072
-4.9	0.0011	-0.0005	0.0013	0.0066	0.0071	0.0069	0.0093
-4.8	0.0059	-0.0007	0.0046	0.0141	0.009	0.0093	0.0121
-4.7	0.0101	0.004	0.0061	0.016	0.0111	0.0106	0.015
-4.6	0.0112	0.0076	0.0064	0.0198	0.0138	0.0155	0.0173
-4.5	0.0161	0.012	0.0068	0.0265	0.0164	0.0161	0.0176
-4.4	0.0199	0.0153	0.0081	0.0276	0.017	0.0134	0.0178
-4.3	0.0224	0.0203	0.0112	0.0282	0.0163	0.0164	0.0178
-4.2	0.0242	0.0217	0.0141	0.0305	0.0167	0.016	0.017
-4.1	0.026	0.0245	0.0168	0.0309	0.0132	0.0176	0.0182
-4	0.0291	0.0266	0.015	0.032	0.01	0.0199	0.0199
-3.9	0.03	0.0237	0.013	0.0368	0.0149	0.0083	0.0258
-3.8	0.0295	0.0238	0.0152	0.0376	0.0045	0.0134	0.0214
-3.7	0.0348	0.028	0.0177	0.0473	0.0126	0.0062	0.0294
-3.6	0.0354	0.0324	0.0283	0.0466	0.0098	0.0081	0.0255
-3.5	0.0375	0.04	0.0252	0.0502	0.014	0.0142	0.018
-3.4	0.0349	0.0414	0.0245	0.0526	0.0106	0.0166	0.011
-3.3	0.0402	0.0456	0.03	0.0426	0.0038	0.0143	0.0063
-3.2	0.0457	0.0503	0.0333	0.0337	-0.0036	-0.0042	0.0208
-3.1	0.0416	0.0444	0.0306	0.0269	-0.0113	-0.0018	0.016
-3	0.0369	0.0381	0.0147	0.039	-0.0096	-0.0063	0.0152
-2.9	0.0299	0.048	0.0248	0.0421	-0.0104	-0.0069	0.0133
-2.8	0.0308	0.0474	0.021	0.0412	-0.0157	-0.0055	0.0191
-2.7	0.0313	0.0467	0.0213	0.0429	-0.0123	-0.0063	0.0272
-2.6	0.0327	0.0431	0.022	0.0519	-0.0096	-0.0067	0.0295
-2.5	0.0302	0.0443	0.0316	0.0583	-0.0075	-0.0032	0.0313
-2.4	0.0381	0.0544	0.0377	0.068	-0.0108	-0.0038	0.0329
-2.3	0.0367	0.0617	0.0388	0.0743	-0.0155	0.0007	0.0366
-2.2	0.0387	0.0643	0.0354	0.079	-0.0153	-0.0014	0.0346
-2.1	0.0358	0.0636	0.0422	0.0748	-0.0261	-0.0223	0.0381
-2	0.0366	0.0675	0.0363	0.0731	-0.0335	-0.0282	0.0359
-1.9	0.0382	0.0665	0.0416	0.0771	-0.042	-0.0229	0.0311
-1.8	0.0389	0.0654	0.04	0.0819	-0.0307	-0.0151	0.0311
-1.7	0.0405	0.0644	0.0496	0.0842	-0.0338	-0.0113	0.0309
-1.6	0.038	0.0669	0.0498	0.0873	-0.0504	-0.0066	0.0306
-1.5	0.0379	0.0679	0.0569	0.0906	-0.0338	0.0001	0.0297
-1.4	0.0379	0.0717	0.0595	0.0906	-0.0256	0.051	0.0297
-1.3	0.0383	0.0743	0.0595	0.0902	-0.0187	0.051	0.0271
-1.2	0.0427	0.0743	0.0592	0.0887	-0.0152	0.0574	0.0297
-1.1	0.0443	0.0717	0.0578	0.0887	-0.0114	0.0607	0.0297
-1	0.0661	0.0715	0.0569	0.0887	0.0063	0.0696	0.0306
-0.9	0.0661	0.0685	0.0569	0.0887	0.0102	0.071	0.0309
-0.8	0.0685	0.0715	0.0569	0.0887	0.0114	0.0725	0.0311
-0.7	0.0685	0.0717	0.0578	0.0902	0.0121	0.0732	0.0323
-0.6	0.0685	0.0743	0.0592	0.0906	0.0156	0.0799	0.0462
-0.5	0.078	0.0755	0.0595	0.0925	0.0214	0.101499	0.0699
-0.4	0.0798	0.0779	0.0619	0.0926	0.067197	0.1407	0.0773
-0.3	0.0818	0.0797	0.0639	0.093	0.081999	0.1488	0.3718
-0.2	0.0833	0.0822	0.0656	0.094	0.1212	0.4077	2.242
-0.1	0.0849	0.112299	0.066	0.096497	0.189651	1.45058	10.5697
0	0.105199	0.2931	0.121	0.1301	0.952279	6.8267	24.9749
0.100002	0.1413	0.321251	0.380879	1.7744	4.5375	15.2343	43.2762
0.200001	0.1898	0.529879	2.4756	4.9127	9.5408	24.5064	62.3736
0.299999	1.6861	2.3156	4.7052	7.9684	14.6832	34.1341	79.4253
0.400002	2.8649	4.1243	6.3914	10.4287	19.4163	42.7221	94.3467
0.5	2.8717	4.9808	7.7476	12.9014	23.7402	50.2058	106.777
0.600002	2.9499	5.5804	8.7713	15.0523	27.6318	56.631	117.436
0.700001	3.16179	5.6431	9.5598	16.4408	30.8315	62.0439	126.179
0.799999	3.23371	5.6943	10.0153	17.9915	33.5818	66.3106	133.326
0.900002	3.40599	5.7507	10.4835	18.8495	35.8652	70.0918	139.09
1	3.4277	5.9415	10.7959	19.9431	37.5914	73.4881	144.642
1.1	3.49221	5.98119	10.8029	20.4253	39.1291	76.4902	149.784
1.2	3.588	6.1682	10.8058	21.2037	41.019	79.3071	154.21
1.3	3.5929	6.18441	11.1383	22.0246	42.5193	82.2101	158.332
1.4	3.5997	6.20059	11.5478	23.1953	44.474	84.7991	161.847
1.5	3.6077	6.22	12.334	24.3375	46.1201	87.2671	165.049
1.6	3.6114	6.4243	12.7236	25.3137	47.6065	89.4438	167.876
1.7	3.6403	6.47941	13.4444	26.1502	49.2102	91.3206	170.547
1.8	3.6925	6.8565	13.9964	27.0578	50.4044	93.3788	172.725
1.9	3.827	7.1902	14.3987	27.9537	51.766	94.828	175.187
2	3.9203	7.4453	14.7845	28.5342	52.8584	96.5378	177.004
2.1	4.0327	7.7085	15.2117	29.1558	53.8463	97.8549	178.666
2.2	4.0385	7.8456	15.6111	29.7457	54.8378	99.2472	180.253
2.3	4.0426	7.9994	15.9569	30.5079	56.0258	100.555	182.041
2.4	4.0948	8.2518	16.4512	31.192	56.9535	101.626	183.318
2.5	4.3224	8.5517	16.9057	31.8133	57.7148	102.6	184.359
2.6	4.4907	8.7517	17.2291	32.285	58.4712	103.674	185.451
2.7	4.5857	8.9058	17.5086	32.8031	59.3019	104.647	186.573
2.8	4.6602	9.1091	17.8959	33.3408	60.001	105.583	187.511
2.9	4.802	9.2937	18.1834	33.8432	60.6607	106.474	188.275
3	4.9337	9.5383	18.4452	34.2775	61.3179	106.976	188.85
3.1	5.0159	9.6845	18.7359	34.6493	61.8694	107.645	189.583
3.2	5.0883	9.8953	18.9391	35.1474	62.4836	108.361	190.171
3.3	5.1119	9.9912	19.1766	35.6082	63.064	108.946	190.808
3.4	5.1732	10.1242	19.5203	36.0645	63.6597	109.532	191.235
3.5	5.2679	10.2815	19.7822	36.4431	64.1381	110.005	191.757
3.6	5.3409	10.4408	20.0403	36.7452	64.6482	110.626	192.177
3.7	5.4019	10.577	20.2626	37.1617	65.0591	111.199	192.684
3.8	5.454	10.6932	20.4886	37.4792	65.4974	111.73	193.05
3.9	5.5312	10.8254	20.7239	37.8291	65.9414	112.122	193.375
4	5.6141	10.9586	20.9403	38.1275	66.3326	112.468	193.714
4.1	5.6971	11.1068	21.1194	38.4293	66.6988	112.836	194.029
4.2	5.7536	11.2258	21.2841	38.7118	67.0916	113.197	194.329
4.3	5.7757	11.335	21.5009	39.0163	67.4371	113.565	194.676
4.4	5.8432	11.4503	21.6627	39.2668	67.803	113.966	194.867
4.5	5.9082	11.5334	21.8516	39.5022	68.1578	114.287	195.247
4.6	5.9579	11.6445	22.0401	39.7935	68.4736	114.626	195.49
4.7	6.0172	11.7545	22.2209	40.0779	68.8166	114.947	195.798
4.8	6.0632	11.8363	22.4046	40.3388	69.1637	115.228	196.077
4.9	6.1256	11.9521	22.6001	40.5715	69.4683	115.459	196.284
5	6.1759	12.0402	22.7574	40.8284	69.7447	115.806	196.475
5.1	6.2269	12.129	22.932	41.0389	70.0094	116.043	196.602
5.2	6.281	12.2361	23.0861	41.2481	70.2782	116.329	196.763
5.3	6.3131	12.3084	23.2377	41.4747	70.5616	116.569	196.97
5.4	6.3565	12.3896	23.3941	41.6786	70.8259	116.852	197.177
5.5	6.4047	12.4618	23.5257	41.9035	71.0842	117.082	197.428
5.6	6.4419	12.5454	23.6679	42.0946	71.2945	117.285	197.699
5.7	6.4767	12.6236	23.7932	42.297	71.5536	117.523	197.976
5.8	6.5034	12.6906	23.9249	42.4936	71.7727	117.72	198.099
5.9	6.5531	12.7744	24.0436	42.687	71.9969	117.912	198.266
6	6.5936	12.8375	24.1593	42.8634	72.2174	118.062	198.37
6.1	6.631	12.9152	24.2908	43.0483	72.4343	118.241	198.518
6.2	6.6715	12.9957	24.4219	43.2365	72.669	118.429	198.66
6.3	6.7086	13.0722	24.5713	43.4098	72.8625	118.61	198.81
6.4	6.7568	13.1446	24.69	43.5701	73.0687	118.805	198.996
6.5	6.7772	13.2162	24.799	43.7192	73.2495	118.972	199.174
6.6	6.8036	13.2791	24.9188	43.8486	73.4322	119.143	199.364
6.7	6.8264	13.3357	25.0289	44.006	73.6177	119.329	199.53
6.8	6.8514	13.3988	25.1386	44.1436	73.8	119.492	199.703
6.9	6.8766	13.4651	25.254	44.2781	73.9717	119.685	199.866
7	6.905	13.5342	25.356	44.42	74.1649	119.845	200.025
7.1	6.9152	13.585	25.4681	44.5707	74.3368	120.01	200.183
7.2	6.9479	13.6459	25.5753	44.7183	74.5209	120.209	200.351
7.3	6.9787	13.7	25.6922	44.862	74.6782	120.392	200.518
7.4	7.0063	13.7599	25.7892	45.0188	74.832	120.567	200.677
7.5	7.0378	13.8086	25.8768	45.1534	74.9951	120.745	200.838
7.6	7.075	13.8732	25.9615	45.2968	75.157	120.913	201.007
7.7	7.1058	13.936	26.0568	45.4176	75.3056	121.088	201.155
7.8	7.141	13.9817	26.1458	45.5425	75.4541	121.236	201.311
7.9	7.1741	14.0418	26.2326	45.6631	75.6141	121.392	201.463
8	7.2057	14.0957	26.3116	45.7965	75.759	121.533	201.604
8.1	7.2321	14.1539	26.3944	45.9186	75.9083	121.688	201.775
8.2	7.249	14.2016	26.4704	46.0453	76.0521	121.824	201.906
8.3	7.2698	14.2448	26.5504	46.1668	76.1994	121.934	202.053
8.4	7.2985	14.2986	26.6384	46.2814	76.3284	122.049	202.195
8.5	7.3288	14.3589	26.7217	46.3915	76.4628	122.177	202.332
8.6	7.3537	14.4119	26.7987	46.5024	76.5951	122.306	202.458
8.7	7.3694	14.4596	26.8779	46.6086	76.7273	122.419	202.591
8.8	7.393	14.5055	26.9527	46.7024	76.8574	122.537	202.733
8.9	7.4143	14.5549	27.0225	46.7993	76.9458	122.653	202.861
9	7.4408	14.6031	27.0899	46.9028	77.0503	122.757	202.995
9.1	7.4561	14.6418	27.1635	47.0026	77.1657	122.867	203.119
9.2	7.4828	14.6865	27.2402	47.1038	77.2728	122.987	203.238
9.3	7.5012	14.7224	27.3184	47.2031	77.3839	123.097	203.362
9.4	7.5127	14.7665	27.3966	47.3036	77.4913	123.221	203.495
9.5	7.5386	14.8095	27.4736	47.4015	77.6024	123.334	203.625
9.6	7.5644	14.855	27.5461	47.5009	77.7108	123.442	203.755
9.7	7.585	14.9011	27.6255	47.5983	77.8289	123.561	203.884
9.8	7.6056	14.9402	27.7033	47.6937	77.9415	123.66	204.008
9.9	7.631	14.9808	27.7751	47.7829	78.0461	123.76	204.12
10	7.6581	15.0239	27.8407	47.8704	78.1488	123.862	204.246
10.1	7.6769	15.063	27.9152	47.9571	78.2437	123.958	204.361
10.2	7.6998	15.1067	27.9874	48.0434	78.346	124.05	204.472
10.3	7.7224	15.1466	28.0593	48.1213	78.4449	124.141	204.591
10.4	7.7484	15.1918	28.1243	48.2043	78.5427	124.231	204.711
10.5	7.7722	15.2379	28.1869	48.289	78.6413	124.328	204.815
10.6	7.7956	15.2765	28.2496	48.3661	78.7369	124.429	204.915
10.7	7.8186	15.3089	28.3125	48.4467	78.821	124.517	205.016
10.8	7.8334	15.347	28.3665	48.5289	78.909	124.606	205.105
10.9	7.8521	15.3808	28.4344	48.6112	79.0001	124.689	205.206
11	7.8686	15.4209	28.504	48.6937	79.0889	124.775	205.302
11.1	7.8915	15.4581	28.5648	48.7748	79.1701	124.856	205.395
11.2	7.908	15.4881	28.6239	48.8571	79.2605	124.93	205.493
11.3	7.9299	15.5259	28.6829	48.9288	79.3492	125.014	205.591
11.4	7.9481	15.5638	28.7447	49.0109	79.441	125.096	205.689
11.5	7.965	15.5997	28.8083	49.087	79.5168	125.166	205.778
11.6	7.9891	15.6387	28.8678	49.1596	79.5929	125.242	205.868
11.7	8.0137	15.6696	28.9243	49.2326	79.6659	125.316	205.951
11.8	8.0348	15.7047	28.9742	49.2986	79.7354	125.389	206.028
11.9	8.0503	15.7327	29.0242	49.3633	79.8103	125.461	206.109
12	8.0635	15.7624	29.0737	49.4322	79.8871	125.53	206.19
12.1	8.0804	15.7901	29.129	49.5016	79.9614	125.599	206.282
12.2	8.1009	15.8216	29.1832	49.5628	80.0314	125.678	206.373
12.3	8.1168	15.8553	29.2386	49.6344	80.1095	125.753	206.458
12.4	8.1335	15.8929	29.2948	49.7021	80.1848	125.826	206.538
12.5	8.1591	15.9316	29.3425	49.7696	80.2587	125.894	206.622
12.6	8.1718	15.9642	29.3951	49.8344	80.3279	125.962	206.701
12.7	8.1906	15.9989	29.4416	49.9024	80.3982	126.029	206.779
12.8	8.2108	16.0307	29.494	49.9691	80.4702	126.085	206.856
12.9	8.2275	16.0581	29.5473	50.0295	80.5445	126.148	206.928
13	8.2528	16.094	29.5909	50.0886	80.6151	126.207	207.01
13.1	8.2705	16.1278	29.6388	50.1455	80.6797	126.271	207.083
13.2	8.284	16.1573	29.6861	50.2114	80.7418	126.334	207.145
13.3	8.2958	16.1834	29.7374	50.27	80.8067	126.396	207.215
13.4	8.3141	16.214	29.7865	50.3239	80.8696	126.448	207.282
13.5	8.3293	16.2414	29.8313	50.3768	80.9295	126.506	207.347
13.6	8.3492	16.2716	29.8699	50.428	80.9875	126.567	207.415
13.7	8.3651	16.3	29.9116	50.476	81.0398	126.626	207.482
13.8	8.3817	16.3276	29.9564	50.5305	81.0996	126.682	207.553
13.9	8.3964	16.3576	29.993	50.5861	81.1564	126.734	207.623
14	8.4116	16.3874	30.0327	50.642	81.2162	126.785	207.693
14.1	8.4283	16.4208	30.083	50.6982	81.2762	126.838	207.762
14.2	8.4502	16.4567	30.1254	50.7561	81.3355	126.894	207.818
14.3	8.4723	16.4895	30.1668	50.8084	81.3915	126.945	207.881
14.4	8.4928	16.5206	30.2092	50.8632	81.4489	126.997	207.938
14.5	8.5082	16.5462	30.255	50.9155	81.5045	127.047	208.003
14.6	8.5292	16.575	30.3006	50.9659	81.5499	127.1	208.061
14.7	8.5442	16.6049	30.3385	51.0136	81.6065	127.148	208.125
14.8	8.5583	16.629	30.378	51.0588	81.6597	127.204	208.186
14.9	8.5735	16.6589	30.4163	51.1092	81.7161	127.253	208.247
15	8.5846	16.684	30.4656	51.1476	81.7625	127.302	208.307
15.1	8.6021	16.713	30.5038	51.1979	81.8141	127.351	208.362
15.2	8.6154	16.7362	30.5443	51.2496	81.8665	127.389	208.412
15.3	8.631	16.765	30.5884	51.2984	81.908	127.434	208.463
15.4	8.6514	16.7944	30.6245	51.3443	81.9547	127.467	208.514
15.5	8.6651	16.8191	30.6638	51.3908	81.9978	127.502	208.566
15.6	8.682	16.8475	30.7033	51.4402	82.0509	127.541	208.615
15.7	8.6945	16.8733	30.7431	51.4885	82.1055	127.579	208.663
15.8	8.7116	16.8996	30.7836	51.5338	82.1595	127.615	208.721
15.9	8.7302	16.9264	30.8189	51.5749	82.2044	127.654	208.779
16	8.7468	16.9528	30.8549	51.619	82.2507	127.695	208.832
16.1	8.7598	16.9793	30.891	51.6653	82.2993	127.736	208.881
16.2	8.7704	17.0039	30.9324	51.7139	82.3488	127.777	208.929
16.3	8.7873	17.0279	30.9726	51.7594	82.3991	127.817	208.978
16.4	8.8	17.0504	31.0137	51.8042	82.4435	127.852	209.028
16.5	8.8123	17.0758	31.0521	51.8455	82.4855	127.885	209.077
16.6	8.8261	17.1012	31.0886	51.8816	82.5257	127.92	209.125
16.7	8.8399	17.1248	31.1214	51.9222	82.5653	127.957	209.167
16.8	8.8505	17.1471	31.1591	51.9629	82.6117	127.989	209.211
16.9	8.8646	17.1698	31.196	52.0058	82.6525	128.026	209.26
17	8.8796	17.1909	31.2315	52.0458	82.6926	128.059	209.304
17.1	8.897	17.2145	31.2694	52.0897	82.735	128.087	209.351
17.2	8.9124	17.2417	31.3013	52.125	82.7759	128.118	209.398
17.3	8.9278	17.2693	31.3301	52.1609	82.8195	128.154	209.443
17.4	8.94	17.291	31.3648	52.1966	82.8586	128.188	209.49
17.5	8.9547	17.3145	31.3983	52.2304	82.898	128.218	209.533
17.6	8.9691	17.3366	31.4318	52.2669	82.9341	128.246	209.576
17.7	8.9841	17.3578	31.465	52.3019	82.9738	128.275	209.622
17.8	8.9947	17.3769	31.5004	52.3405	83.0104	128.304	209.665
17.9	9.004	17.3956	31.529	52.3766	83.0494	128.331	209.703
18	9.012	17.4187	31.5585	52.4114	83.0907	128.359	209.747
18.1	9.0226	17.4392	31.591	52.4437	83.1297	128.39	209.784
18.2	9.0374	17.4602	31.6203	52.4774	83.1661	128.413	209.829
18.3	9.0528	17.482	31.6449	52.5124	83.2012	128.44	209.87
18.4	9.0664	17.5041	31.6724	52.5509	83.2387	128.465	209.914
18.5	9.0781	17.5236	31.7025	52.5861	83.2674	128.494	209.956
18.6	9.0938	17.5484	31.7306	52.6238	83.3059	128.524	209.995
18.7	9.104	17.5655	31.7619	52.6589	83.3425	128.549	210.038
18.8	9.119	17.5901	31.7944	52.6918	83.3796	128.58	210.082
18.9	9.1347	17.6086	31.8224	52.7308	83.4216	128.611	210.119
19	9.1477	17.6242	31.8517	52.7708	83.4585	128.632	210.155
19.1	9.1609	17.6457	31.88	52.8032	83.4916	128.654	210.195
19.2	9.176	17.6686	31.904	52.8376	83.5264	128.68	210.234
19.3	9.1826	17.6867	31.9318	52.8712	83.5631	128.705	210.265
19.4	9.1932	17.7068	31.9568	52.902	83.5951	128.727	210.3
19.5	9.2059	17.7276	31.982	52.9321	83.6216	128.756	210.332
19.6	9.2159	17.7444	32.0035	52.9626	83.6597	128.781	210.366
19.7	9.2257	17.7603	32.0303	52.9909	83.6893	128.81	210.405
19.8	9.2375	17.7815	32.0541	53.0249	83.7213	128.835	210.44
19.9	9.2458	17.7973	32.0786	53.0622	83.7514	128.858	210.477
20	9.2545	17.818	32.1036	53.095	83.7814	128.885	210.511
20.1	9.2667	17.8393	32.1293	53.1262	83.8138	128.91	210.546
20.2	9.2764	17.8524	32.1564	53.1545	83.8412	128.935	210.582
20.3	9.2856	17.867	32.1813	53.186	83.8742	128.962	210.618
20.4	9.2917	17.881	32.2076	53.2159	83.9049	128.982	210.654
20.5	9.305	17.8978	32.2325	53.2444	83.9404	129.008	210.687
20.6	9.3171	17.9176	32.2538	53.2738	83.9717	129.035	210.724
20.7	9.3255	17.9333	32.2796	53.2996	83.9987	129.061	210.76
20.8	9.332	17.9525	32.3011	53.3308	84.0263	129.084	210.791
20.9	9.3365	17.9646	32.3227	53.3611	84.0575	129.105	210.823
21	9.3456	17.9808	32.3505	53.3889	84.0883	129.13	210.861
21.1	9.3591	17.9956	32.3725	53.4219	84.1182	129.154	210.895
21.2	9.3716	18.01	32.3965	53.4558	84.1491	129.178	210.929
21.3	9.38	18.0289	32.4208	53.4842	84.1824	129.206	210.969
21.4	9.3909	18.0473	32.4428	53.5146	84.2125	129.237	211.004
21.5	9.3983	18.0613	32.4662	53.5512	84.2464	129.259	211.037
21.6	9.4056	18.077	32.4942	53.5733	84.2754	129.282	211.075
21.7	9.4201	18.0986	32.5155	53.6011	84.2988	129.309	211.109
21.8	9.4307	18.1097	32.5392	53.6313	84.3282	129.333	211.139
21.9	9.4394	18.1215	32.5702	53.6622	84.355	129.358	211.172
22	9.4501	18.1403	32.5946	53.6882	84.3827	129.383	211.204
22.1	9.4585	18.1568	32.6145	53.7212	84.4135	129.405	211.235
22.2	9.4634	18.1685	32.6378	53.7431	84.4417	129.425	211.261
22.3	9.4717	18.1832	32.6562	53.7667	84.4678	129.447	211.296
22.4	9.4775	18.1958	32.6753	53.7877	84.4865	129.47	211.332
22.5	9.4837	18.2078	32.6872	53.8098	84.5117	129.492	211.364
22.6	9.4862	18.2191	32.7076	53.836	84.5451	129.516	211.397
22.7	9.4917	18.2337	32.7345	53.8636	84.5727	129.539	211.429
22.8	9.501	18.2531	32.7614	53.8916	84.601	129.56	211.461
22.9	9.5099	18.27	32.7846	53.9193	84.6279	129.58	211.488
23	9.5198	18.2876	32.8042	53.9453	84.6554	129.601	211.52
23.1	9.5252	18.3036	32.8257	53.9727	84.6793	129.625	211.552
23.2	9.5316	18.3164	32.8446	54.0002	84.71	129.647	211.584
23.3	9.5386	18.3303	32.8676	54.026	84.7355	129.666	211.617
23.4	9.5474	18.3437	32.8893	54.0539	84.7571	129.688	211.647
23.5	9.5575	18.3565	32.909	54.0786	84.7848	129.712	211.68
23.6	9.5667	18.3661	32.9302	54.1018	84.8108	129.737	211.71
23.7	9.5737	18.381	32.9528	54.1284	84.8393	129.759	211.745
23.8	9.5809	18.3955	32.9756	54.1532	84.8624	129.782	211.779
23.9	9.5896	18.4082	32.9976	54.1818	84.8921	129.806	211.816
24	9.5937	18.4175	33.0238	54.2124	84.9212	129.831	211.844
24.1	9.6037	18.4362	33.0501	54.2411	84.9477	129.853	211.879
24.2	9.6165	18.4542	33.0726	54.2632	84.9721	129.876	211.909
24.3	9.6255	18.4689	33.0956	54.2931	84.9959	129.899	211.938
24.4	9.6325	18.4824	33.116	54.318	85.0166	129.918	211.964
24.5	9.6428	18.499	33.1354	54.3421	85.0397	129.939	211.997
24.6	9.6522	18.5107	33.1533	54.3637	85.0657	129.957	212.024
24.7	9.6546	18.5215	33.1736	54.3846	85.0876	129.976	212.059
24.8	9.6599	18.5367	33.1941	54.4019	85.1098	130.001	212.095
24.9	9.6657	18.5518	33.2111	54.4267	85.1351	130.023	212.128
25	9.6667	18.5641	33.2341	54.4488	85.1587	130.042	212.16
25.1	9.6765	18.5832	33.2551	54.4731	85.1849	130.064	212.197
25.2	9.6828	18.5963	33.2755	54.4944	85.206	130.089	212.232
25.3	9.6895	18.6069	33.2954	54.519	85.2304	130.11	212.265
25.4	9.6981	18.6226	33.3175	54.5418	85.252	130.135	212.295
25.5	9.704	18.6349	33.3394	54.5688	85.2792	130.157	212.326
25.6	9.7101	18.6462	33.3603	54.5921	85.3049	130.178	212.361
25.7	9.7177	18.6566	33.3807	54.6207	85.3319	130.202	212.4
25.8	9.7245	18.67	33.4028	54.6448	85.3581	130.226	212.435
25.9	9.7346	18.6815	33.4213	54.6714	85.3817	130.248	212.471
26	9.7426	18.6941	33.4426	54.6941	85.4042	130.273	212.504
26.1	9.7538	18.7078	33.4624	54.7185	85.4281	130.291	212.533
26.2	9.7581	18.7163	33.484	54.7411	85.4518	130.307	212.563
26.3	9.7672	18.7302	33.502	54.7652	85.4741	130.328	212.595
26.4	9.776	18.7448	33.5184	54.7893	85.4986	130.354	212.627
26.5	9.7857	18.7581	33.537	54.8147	85.5273	130.383	212.661
26.6	9.7952	18.7754	33.5581	54.841	85.5537	130.406	212.688
26.7	9.8072	18.7876	33.5803	54.8636	85.5799	130.42	212.719
26.8	9.8163	18.8039	33.6007	54.8845	85.6037	130.438	212.748
26.9	9.8266	18.8168	33.6164	54.9044	85.6297	130.46	212.784
27	9.8329	18.8284	33.634	54.9249	85.6509	130.482	212.818
27.1	9.8377	18.8409	33.651	54.9475	85.6755	130.5	212.843
27.2	9.8422	18.8545	33.6745	54.9719	85.7002	130.516	212.875
27.3	9.8487	18.8715	33.6917	54.9917	85.7201	130.534	212.906
27.4	9.8562	18.8801	33.7045	55.012	85.7376	130.556	212.938
27.5	9.8602	18.8877	33.723	55.0353	85.7618	130.574	212.973
27.6	9.866	18.9001	33.7449	55.0527	85.7815	130.592	213.003
27.7	9.8756	18.9135	33.7606	55.0753	85.8041	130.607	213.035
27.8	9.8755	18.92	33.7782	55.0959	85.8285	130.622	213.068
27.9	9.8772	18.9332	33.7917	55.1157	85.8481	130.64	213.102
28	9.8806	18.9417	33.8032	55.1354	85.8687	130.661	213.139
28.1	9.8829	18.9504	33.8219	55.1596	85.8937	130.68	213.172
28.2	9.8857	18.961	33.8433	55.1796	85.918	130.699	213.21
28.3	9.8953	18.9758	33.8637	55.1994	85.944	130.723	213.248
28.4	9.9016	18.9872	33.8831	55.2246	85.9706	130.746	213.279
28.5	9.9069	18.9938	33.9015	55.25	85.9983	130.765	213.309
28.6	9.9186	19.0062	33.9243	55.27	86.0214	130.785	213.345
28.7	9.9293	19.0198	33.9364	55.2911	86.041	130.809	213.375
28.8	9.9339	19.0267	33.9528	55.3145	86.0633	130.827	213.406
28.9	9.9427	19.0368	33.9708	55.3312	86.0833	130.855	213.44
29	9.9532	19.0509	33.9828	55.3527	86.1047	130.88	213.474
29.1	9.9544	19.0573	34.0014	55.3715	86.1273	130.899	213.504
29.2	9.9648	19.0725	34.0177	55.3925	86.1504	130.916	213.532
29.3	9.9712	19.0839	34.038	55.4103	86.1705	130.936	213.565
29.4	9.9775	19.0935	34.0569	55.4321	86.189	130.957	213.597
29.5	9.9817	19.1012	34.0755	55.4516	86.2091	130.976	213.632
29.6	9.9849	19.1126	34.0899	55.4737	86.2309	131	213.662
29.7	9.9887	19.1251	34.1107	55.4953	86.256	131.022	213.695
29.8	9.9948	19.1363	34.1338	55.5141	86.2802	131.045	213.725
29.9	10.0046	19.1514	34.1534	55.5355	86.3082	131.064	213.757
30	10.0108	19.1645	34.1723	55.5525	86.3332	131.081	213.792
30.1	10.0185	19.176	34.1869	55.5704	86.3523	131.101	213.823
30.2	10.0249	19.1803	34.2005	55.5889	86.3745	131.125	213.863
30.3	10.027	19.1864	34.2178	55.6119	86.3965	131.151	213.903
30.4	10.0303	19.1968	34.2329	55.6343	86.4188	131.172	213.939
30.5	10.0336	19.2058	34.2509	55.6571	86.4419	131.194	213.977
30.6	10.0379	19.2147	34.2704	55.6772	86.4619	131.218	214.012
30.7	10.0466	19.2278	34.2897	55.7014	86.4802	131.24	214.049
30.8	10.0533	19.2402	34.3098	55.7205	86.4989	131.265	214.084
30.9	10.0613	19.2531	34.3247	55.744	86.5214	131.287	214.117
31	10.0684	19.2596	34.3433	55.7612	86.5424	131.304	214.149
31.1	10.0791	19.2726	34.357	55.781	86.5592	131.329	214.178
31.2	10.0831	19.28	34.3676	55.8019	86.5815	131.354	214.208
31.3	10.0878	19.2894	34.386	55.8228	86.6034	131.374	214.239
31.4	10.0901	19.3022	34.404	55.8432	86.6231	131.4	214.27
31.5	10.0943	19.3105	34.4191	55.8654	86.6481	131.418	214.299
31.6	10.1	19.3177	34.4387	55.8838	86.6679	131.438	214.33
31.7	10.1091	19.3304	34.4535	55.9031	86.6865	131.458	214.365
31.8	10.1123	19.3422	34.469	55.9248	86.7052	131.484	214.401
31.9	10.1145	19.3517	34.4832	55.9466	86.7294	131.505	214.438
32	10.1189	19.3598	34.5039	55.9688	86.7519	131.532	214.47
32.1	10.1264	19.3717	34.5217	55.9924	86.7738	131.553	214.505
32.2	10.1319	19.382	34.541	56.0114	86.7934	131.577	214.54
32.3	10.1426	19.3963	34.5618	56.0295	86.813	131.601	214.571
32.4	10.1477	19.4054	34.5815	56.0511	86.8379	131.623	214.603
32.5	10.1541	19.4131	34.6016	56.07	86.8587	131.644	214.634
32.6	10.1625	19.4257	34.6183	56.0926	86.8792	131.664	214.665
32.7	10.1633	19.4319	34.6328	56.1127	86.8999	131.687	214.702
32.8	10.1689	19.4428	34.6471	56.1327	86.9227	131.713	214.737
32.9	10.1739	19.4508	34.6633	56.1567	86.9491	131.738	214.767
33	10.1781	19.4625	34.6796	56.1789	86.9739	131.761	214.801
33.1	10.1873	19.4746	34.6972	56.1962	86.9957	131.786	214.831
33.2	10.197	19.4833	34.7102	56.2156	87.0173	131.805	214.862
33.3	10.2002	19.4884	34.7252	56.2345	87.0389	131.83	214.894
33.4	10.2062	19.4985	34.7432	56.2561	87.0617	131.856	214.928
33.5	10.2092	19.508	34.764	56.2722	87.0868	131.88	214.962
33.6	10.2163	19.5158	34.7818	56.2859	87.1063	131.905	214.996
33.7	10.226	19.5256	34.798	56.3046	87.1266	131.928	215.024
33.8	10.2322	19.5369	34.8147	56.324	87.1543	131.953	215.065
33.9	10.2432	19.5474	34.8344	56.3447	87.1769	131.977	215.096
34	10.2524	19.5568	34.8495	56.3685	87.2018	132	215.125
34.1	10.2583	19.5686	34.8669	56.388	87.2213	132.024	215.156
34.2	10.2675	19.582	34.8836	56.4052	87.2401	132.049	215.188
34.3	10.2737	19.5932	34.8959	56.4239	87.2601	132.074	215.215
34.4	10.2764	19.6023	34.9067	56.4424	87.2817	132.097	215.245
34.5	10.2815	19.6129	34.9224	56.4612	87.3026	132.119	215.271
34.6	10.2882	19.6254	34.9363	56.4814	87.3226	132.142	215.305
34.7	10.2931	19.639	34.9554	56.4997	87.3411	132.161	215.333
34.8	10.3037	19.6514	34.9696	56.5215	87.3625	132.183	215.364
34.9	10.308	19.6616	34.9848	56.5417	87.3835	132.204	215.399
35	10.3135	19.671	34.9992	56.5596	87.4025	132.22	215.434
35.1	10.3213	19.6787	35.015	56.5804	87.4257	132.247	215.469
35.2	10.3274	19.6873	35.0303	56.6044	87.4496	132.27	215.503
35.3	10.3312	19.6963	35.049	56.6298	87.4736	132.292	215.537
35.4	10.3393	19.7099	35.065	56.6501	87.4964	132.312	215.576
35.5	10.3467	19.7234	35.0829	56.6701	87.5199	132.334	215.612
35.6	10.3527	19.7338	35.0972	56.6888	87.546	132.355	215.639
35.7	10.3607	19.743	35.1103	56.7125	87.5674	132.376	215.666
35.8	10.3663	19.7507	35.1245	56.7314	87.5874	132.393	215.698
35.9	10.3717	19.7597	35.1355	56.7484	87.6067	132.412	215.736
36	10.3734	19.7658	35.1439	56.7663	87.6265	132.436	215.768
36.1	10.377	19.7719	35.154	56.788	87.6492	132.46	215.802
36.2	10.3833	19.7841	35.1696	56.8061	87.6739	132.482	215.837
36.3	10.3915	19.795	35.1872	56.8255	87.6944	132.506	215.867
36.4	10.3994	19.8071	35.2071	56.8477	87.721	132.524	215.901
36.5	10.4055	19.8162	35.2253	56.8655	87.7433	132.543	215.939
36.6	10.4148	19.8294	35.2338	56.8885	87.7638	132.568	215.976
36.7	10.4181	19.837	35.249	56.9074	87.7883	132.592	216.013
36.8	10.423	19.8451	35.2643	56.9268	87.8137	132.617	216.048
36.9	10.4307	19.8567	35.277	56.9524	87.8395	132.647	216.082
37	10.4351	19.8672	35.2943	56.9786	87.8639	132.668	216.114
37.1	10.4402	19.88	35.3156	56.9973	87.8835	132.691	216.146
37.2	10.4496	19.8905	35.3348	57.0169	87.9023	132.714	216.184
37.3	10.4583	19.8991	35.3485	57.039	87.9225	132.74	216.222
37.4	10.4645	19.9102	35.3618	57.0583	87.9472	132.767	216.253
37.5	10.4694	19.9206	35.3781	57.0822	87.9706	132.788	216.284
37.6	10.477	19.9354	35.3984	57.1026	87.9916	132.808	216.317
37.7	10.4885	19.9503	35.4148	57.1227	88.0149	132.834	216.35
37.8	10.4938	19.9588	35.4281	57.1422	88.0373	132.858	216.38
37.9	10.4988	19.9689	35.4456	57.1607	88.0555	132.878	216.413
38	10.5089	19.9794	35.4588	57.1766	88.0747	132.898	216.446
38.1	10.5156	19.9912	35.472	57.1948	88.0927	132.918	216.481
38.2	10.5204	19.9983	35.486	57.213	88.1116	132.944	216.513
38.3	10.5218	20.0078	35.4993	57.2352	88.1346	132.969	216.547
38.4	10.5256	20.0183	35.5169	57.2545	88.1568	132.989	216.582
38.5	10.5353	20.0318	35.5326	57.2727	88.1753	133.013	216.617
38.6	10.5413	20.0427	35.5463	57.2924	88.1992	133.035	216.651
38.7	10.5482	20.053	35.5602	57.3079	88.2144	133.054	216.689
38.8	10.5576	20.0637	35.5738	57.3245	88.2305	133.075	216.719
38.9	10.5634	20.0721	35.5856	57.3466	88.25	133.096	216.755
39	10.5662	20.0819	35.6012	57.3663	88.2697	133.116	216.789
39.1	10.5736	20.0929	35.6214	57.3852	88.2917	133.131	216.821
39.2	10.5769	20.1039	35.6374	57.4042	88.3094	133.149	216.854
39.3	10.5833	20.1163	35.6504	57.4237	88.3264	133.172	216.89
39.4	10.5921	20.1303	35.6634	57.4458	88.3539	133.195	216.924
39.5	10.5977	20.1397	35.6799	57.4657	88.3818	133.22	216.954
39.6	10.6062	20.1576	35.6972	57.4865	88.4046	133.24	216.984
39.7	10.6122	20.1739	35.7102	57.5041	88.4216	133.265	217.016
39.8	10.615	20.1877	35.722	57.5268	88.4403	133.291	217.055
39.9	10.6201	20.195	35.7377	57.5444	88.4629	133.322	217.084
40	10.6265	20.2043	35.7564	57.5717	88.4879	133.344	217.119
40.1	10.6305	20.2135	35.7761	57.5895	88.5093	133.364	217.151
40.2	10.6393	20.2253	35.7911	57.608	88.5321	133.383	217.187
40.3	10.6437	20.2339	35.8086	57.624	88.5483	133.404	217.222
40.4	10.6515	20.2447	35.8237	57.6448	88.5682	133.427	217.257
40.5	10.6595	20.2489	35.8405	57.6669	88.5925	133.449	217.287
40.6	10.6684	20.2592	35.8548	57.6846	88.6125	133.473	217.319
40.7	10.6787	20.2706	35.8687	57.7045	88.6357	133.497	217.348
40.8	10.6831	20.2769	35.8847	57.7242	88.6613	133.514	217.381
40.9	10.684	20.2846	35.9032	57.7423	88.6811	133.537	217.417
41	10.6911	20.3005	35.9141	57.762	88.7022	133.563	217.45
41.1	10.6939	20.3099	35.9268	57.7786	88.7244	133.59	217.482
41.2	10.6985	20.3212	35.9417	57.7958	88.7458	133.612	217.517
41.3	10.7047	20.3325	35.9543	57.8124	88.7637	133.637	217.552
41.4	10.7087	20.3402	35.9689	57.8297	88.7842	133.661	217.587
41.5	10.7123	20.3482	35.9864	57.8483	88.8054	133.687	217.623
41.6	10.7167	20.3563	36.0034	57.8692	88.827	133.71	217.658
41.7	10.7236	20.3667	36.0234	57.8901	88.8475	133.734	217.695
41.8	10.7299	20.3764	36.0429	57.9051	88.8667	133.756	217.737
41.9	10.7391	20.3901	36.0604	57.9227	88.8892	133.782	217.775
42	10.7466	20.3996	36.0785	57.9371	88.912	133.802	217.806
42.1	10.7544	20.4116	36.0956	57.9503	88.9309	133.827	217.833
42.2	10.7607	20.4234	36.1109	57.9656	88.9504	133.851	217.863
42.3	10.7665	20.4321	36.1227	57.9816	88.9693	133.869	217.893
42.4	10.7717	20.4396	36.1387	57.9987	88.9884	133.887	217.925
42.5	10.7758	20.4465	36.1535	58.0134	89.0064	133.912	217.962
42.6	10.7844	20.4578	36.1652	58.0303	89.0294	133.94	217.991
42.7	10.7874	20.4646	36.1805	58.0522	89.0547	133.965	218.02
42.8	10.7947	20.4746	36.1958	58.0723	89.0765	133.985	218.052
42.9	10.8052	20.4868	36.2092	58.0904	89.0977	134.006	218.089
43	10.8079	20.498	36.2243	58.1081	89.118	134.026	218.123
43.1	10.8135	20.5108	36.2392	58.1241	89.1401	134.049	218.159
43.2	10.8238	20.5227	36.2524	58.1399	89.1573	134.076	218.194
43.3	10.8304	20.5324	36.266	58.1577	89.1835	134.099	218.23
43.4	10.8357	20.5411	36.2813	58.1761	89.2035	134.125	218.266
43.5	10.842	20.5514	36.2937	58.1947	89.2268	134.148	218.3
43.6	10.848	20.5599	36.3111	58.2133	89.246	134.176	218.334
43.7	10.8551	20.5704	36.328	58.2316	89.2663	134.199	218.364
43.8	10.8605	20.5842	36.3456	58.251	89.2915	134.222	218.399
43.9	10.8656	20.5935	36.3614	58.2673	89.3162	134.24	218.433
44	10.8744	20.607	36.3787	58.2855	89.3393	134.263	218.462
44.1	10.8789	20.6164	36.393	58.3046	89.3631	134.283	218.492
44.2	10.8842	20.6278	36.4095	58.3235	89.3833	134.304	218.519
44.3	10.8913	20.6398	36.4204	58.3384	89.402	134.322	218.546
44.4	10.8949	20.6503	36.434	58.3531	89.4199	134.339	218.576
44.5	10.8997	20.6565	36.4464	58.3689	89.4373	134.364	218.604
44.6	10.905	20.6671	36.4604	58.3902	89.4562	134.386	218.636
44.7	10.9114	20.677	36.4776	58.4068	89.4764	134.405	218.671
44.8	10.917	20.6882	36.4901	58.4223	89.4968	134.428	218.704
44.9	10.9223	20.6967	36.5003	58.4438	89.5176	134.452	218.73
45	10.9288	20.7074	36.5169	58.4597	89.5362	134.472	218.759
45.1	10.9374	20.7181	36.5332	58.4751	89.5545	134.495	218.796
45.2	10.9434	20.7292	36.5424	58.4917	89.5747	134.519	218.831
45.3	10.9491	20.7358	36.5578	58.5103	89.5988	134.545	218.857
45.4	10.9518	20.7422	36.5738	58.5285	89.6221	134.564	218.887
45.5	10.9579	20.7516	36.5905	58.5447	89.6396	134.586	218.921
45.6	10.9672	20.7662	36.6023	58.5572	89.659	134.607	218.952
45.7	10.97	20.7746	36.6111	58.5777	89.6815	134.635	218.985
45.8	10.9707	20.7809	36.6235	58.5985	89.704	134.661	219.016
45.9	10.9745	20.7913	36.6383	58.6175	89.7234	134.682	219.044
46	10.9825	20.8057	36.6522	58.6352	89.745	134.704	219.071
46.1	10.9928	20.8194	36.6628	58.6512	89.7622	134.721	219.104
46.2	10.9995	20.8282	36.6758	58.671	89.7774	134.743	219.138
46.3	11.0033	20.8369	36.6873	58.6911	89.8007	134.765	219.169
46.4	11.01	20.8466	36.7032	58.707	89.8192	134.787	219.201
46.5	11.017	20.8583	36.7168	58.7215	89.834	134.81	219.236
46.6	11.0207	20.8699	36.7272	58.7407	89.8517	134.834	219.264
46.7	11.0236	20.876	36.744	58.7619	89.8735	134.85	219.297
46.8	11.0275	20.8854	36.763	58.7748	89.889	134.865	219.328
46.9	11.0369	20.8998	36.7768	58.7933	89.9064	134.883	219.363
47	11.0439	20.9054	36.7879	58.8116	89.9256	134.905	219.393
47.1	11.0499	20.9116	36.7996	58.8275	89.9449	134.927	219.419
47.2	11.0522	20.9232	36.8132	58.8467	89.9643	134.947	219.446
47.3	11.0579	20.9336	36.8261	58.8627	89.9803	134.969	219.469
47.4	11.0644	20.9423	36.8398	58.8801	89.9995	134.988	219.496
47.5	11.0699	20.9497	36.8546	58.8967	90.0163	135.015	219.522
47.6	11.0765	20.9606	36.8626	58.9181	90.0378	135.041	219.549
47.7	11.0826	20.9707	36.8758	58.9313	90.0512	135.065	219.58
47.8	11.0882	20.9833	36.8881	58.9484	90.0722	135.088	219.61
47.9	11.095	20.992	36.9021	58.9694	90.0917	135.108	219.643
48	11.1025	20.9969	36.9152	58.9877	90.1107	135.126	219.678
48.1	11.1091	21.008	36.9287	59.0082	90.1294	135.143	219.711
48.2	11.1109	21.0133	36.9426	59.0259	90.1487	135.165	219.744
48.3	11.1156	21.0205	36.9578	59.0473	90.1664	135.19	219.773
48.4	11.1219	21.0303	36.9742	59.0697	90.1885	135.209	219.806
48.5	11.127	21.0384	36.9883	59.0876	90.2057	135.228	219.839
48.6	11.1359	21.0521	36.9962	59.1033	90.2243	135.253	219.867
48.7	11.1395	21.059	37.0132	59.1206	90.2453	135.272	219.894
48.8	11.1441	21.0692	37.0258	59.1381	90.2645	135.294	219.926
48.9	11.1496	21.0792	37.0366	59.1518	90.2811	135.318	219.959
49	11.1527	21.0868	37.0515	59.1679	90.3004	135.34	219.989
49.1	11.1591	21.0992	37.0639	59.1849	90.3203	135.36	220.018
49.2	11.1633	21.1083	37.078	59.2004	90.3371	135.382	220.048
49.3	11.1673	21.1141	37.0899	59.2175	90.3594	135.402	220.08
49.4	11.1709	21.1235	37.1022	59.2322	90.3746	135.423	220.107
49.5	11.1778	21.134	37.1132	59.2509	90.3922	135.447	220.134
49.6	11.1832	21.1433	37.1269	59.2652	90.4087	135.463	220.162
49.7	11.1895	21.1533	37.1414	59.2776	90.4236	135.485	220.188
49.8	11.1972	21.1599	37.1529	59.2919	90.4412	135.503	220.22
49.9	11.2014	21.1637	37.1651	59.3048	90.4572	135.528	220.253
50	11.2069	21.1704	37.1746	59.3216	90.4761	135.551	220.284
50.1	11.2117	21.176	37.1857	59.3389	90.4927	135.572	220.316
50.2	11.2138	21.1831	37.198	59.3535	90.5125	135.591	220.345
50.3	11.2178	21.19	37.2077	59.3699	90.5332	135.613	220.372
50.4	11.2199	21.1978	37.2279	59.3839	90.5507	135.631	220.402
50.5	11.2287	21.2074	37.2405	59.3984	90.5679	135.65	220.43
50.6	11.2356	21.2161	37.2531	59.4155	90.5855	135.666	220.457
50.7	11.2422	21.221	37.2681	59.4298	90.6025	135.686	220.481
50.8	11.2462	21.2304	37.2788	59.4443	90.6199	135.704	220.503
50.9	11.2505	21.2376	37.2921	59.4605	90.6385	135.724	220.524
51	11.2583	21.2479	37.3058	59.4754	90.657	135.744	220.545
51.1	11.2605	21.2552	37.3191	59.4884	90.6708	135.767	220.57
51.2	11.2631	21.2635	37.3283	59.5024	90.6837	135.789	220.591
51.3	11.2686	21.2712	37.3404	59.5184	90.7028	135.81	220.614
51.4	11.274	21.2782	37.3544	59.5299	90.72	135.828	220.639
51.5	11.283	21.2889	37.3666	59.5431	90.7361	135.85	220.669
51.6	11.2905	21.2988	37.3789	59.5573	90.7534	135.878	220.692
51.7	11.2941	21.3072	37.3935	59.5763	90.7755	135.901	220.714
51.8	11.303	21.3181	37.4117	59.5907	90.7972	135.919	220.739
51.9	11.3137	21.3309	37.424	59.6037	90.8158	135.942	220.761
52	11.322	21.3381	37.4332	59.6187	90.8344	135.964	220.781
52.1	11.3243	21.3442	37.4437	59.6361	90.8545	135.986	220.801
52.2	11.3262	21.3509	37.4559	59.6522	90.8736	136.008	220.819
52.3	11.3322	21.3582	37.4675	59.6676	90.892	136.03	220.841
52.4	11.3355	21.3648	37.4789	59.6838	90.9018	136.056	220.865
52.5	11.3377	21.3714	37.4876	59.7009	90.9219	136.078	220.89
52.6	11.3417	21.3804	37.5017	59.7187	90.9447	136.107	220.912
52.7	11.3515	21.3887	37.5161	59.7368	90.9683	136.13	220.937
52.8	11.3604	21.4024	37.5271	59.7488	90.986	136.156	220.964
52.9	11.3689	21.4146	37.5349	59.7687	91.0082	136.182	220.993
53	11.3741	21.4188	37.548	59.787	91.0297	136.211	221.016
53.1	11.3827	21.4292	37.558	59.8061	91.0514	136.236	221.039
53.2	11.3887	21.4427	37.5729	59.8256	91.0739	136.257	221.064
53.3	11.3991	21.4575	37.5868	59.842	91.089	136.286	221.083
53.4	11.4077	21.4678	37.6008	59.8606	91.1136	136.314	221.105
53.5	11.4148	21.4776	37.6158	59.8775	91.1353	136.34	221.123
53.6	11.4241	21.4914	37.6299	59.8919	91.1554	136.363	221.137
53.7	11.4306	21.5018	37.6447	59.9093	91.1721	136.382	221.155
53.8	11.4379	21.5124	37.657	59.9271	91.1897	136.404	221.172
53.9	11.4455	21.5206	37.6683	59.9397	91.2055	136.426	221.188
54	11.4508	21.5263	37.6778	59.9538	91.2244	136.448	221.208
54.1	11.4553	21.5378	37.6911	59.9666	91.2411	136.475	221.23
54.2	11.4599	21.5494	37.7044	59.9834	91.259	136.498	221.255
54.3	11.4657	21.5615	37.7191	60.0026	91.2781	136.525	221.276
54.4	11.4738	21.5714	37.7311	60.0208	91.3036	136.55	221.301
54.5	11.4816	21.5819	37.7484	60.0328	91.3185	136.574	221.326
54.6	11.492	21.5952	37.76	60.0488	91.3369	136.598	221.348
54.7	11.4928	21.5999	37.777	60.0672	91.3577	136.623	221.372
54.8	11.4971	21.61	37.7883	60.0823	91.378	136.645	221.391
54.9	11.5043	21.6205	37.8018	60.0955	91.3961	136.666	221.416
55	11.5128	21.6271	37.8145	60.1082	91.4142	136.691	221.441
55.1	11.5191	21.6346	37.8222	60.1248	91.4307	136.718	221.464
55.2	11.5225	21.6386	37.8356	60.1393	91.4451	136.741	221.49
55.3	11.5302	21.6482	37.85	60.1557	91.4612	136.769	221.519
55.4	11.5362	21.657	37.8636	60.1724	91.4772	136.796	221.548
55.5	11.5423	21.6671	37.8789	60.1914	91.4971	136.821	221.569
55.6	11.5489	21.6774	37.8934	60.2097	91.5186	136.846	221.594
55.7	11.5546	21.685	37.9091	60.2222	91.5365	136.867	221.613
55.8	11.5617	21.6947	37.9185	60.2359	91.5552	136.891	221.643
55.9	11.5652	21.7043	37.9271	60.2494	91.572	136.915	221.668
56	11.5683	21.7108	37.9355	60.2685	91.5901	136.938	221.697
56.1	11.5732	21.7176	37.9505	60.2849	91.6061	136.96	221.729
56.2	11.5783	21.728	37.9656	60.3057	91.6245	136.984	221.762
56.3	11.5874	21.7403	37.9803	60.3206	91.6404	137.01	221.794
56.4	11.5965	21.7514	37.9957	60.3368	91.6584	137.031	221.823
56.5	11.606	21.7624	38.0039	60.3521	91.6788	137.057	221.851
56.6	11.6116	21.7726	38.0149	60.3678	91.6928	137.082	221.883
56.7	11.6105	21.7824	38.0267	60.3854	91.7099	137.109	221.903
56.8	11.6099	21.7895	38.0345	60.4072	91.7262	137.119	221.934
56.9	11.6239	21.7968	38.0453	60.413	91.7439	137.141	221.96
57	11.6344	21.8093	38.0562	60.4314	91.7622	137.164	221.992
57.1	11.6251	21.817	38.0696	60.4437	91.7807	137.187	222.023
57.2	11.6303	21.8266	38.0815	60.4588	91.7975	137.209	222.058
57.3	11.6329	21.8327	38.0945	60.4688	91.8151	137.232	222.1
57.4	11.641	21.8398	38.1039	60.4821	91.832	137.258	222.139
57.5	11.6441	21.8451	38.1177	60.5031	91.8554	137.282	222.172
57.6	11.6504	21.8586	38.1434	60.5169	91.8725	137.307	222.193
57.7	11.6629	21.8762	38.164	60.5329	91.8916	137.333	222.216
57.8	11.6736	21.8906	38.1825	60.5486	91.9086	137.351	222.251
57.9	11.678	21.8976	38.1937	60.5622	91.9187	137.369	222.285
58	11.6798	21.9025	38.1993	60.5718	91.9344	137.389	222.317
58.1	11.6794	21.907	38.216	60.5808	91.9398	137.399	222.362
58.2	11.6769	21.9114	38.2257	60.5938	91.9583	137.42	222.404
58.3	11.6862	21.9149	38.2381	60.6132	91.9661	137.43	222.429
58.4	11.6834	21.9215	38.2472	60.6299	91.9835	137.437	222.453
58.5	11.6896	21.9379	38.2504	60.6349	91.9903	137.45	222.478
58.6	11.6896	21.9492	38.2588	60.6466	91.9979	137.467	222.521
58.7	11.6903	21.9493	38.2594	60.665	92.0091	137.49	222.478
58.8	11.6912	21.9506	38.2796	60.685	92.0311	137.467	222.478
58.9	11.6903	21.9608	38.2801	60.665	92.0091	137.467	222.478
59	11.6896	21.9746	38.2796	60.665	92.0091	137.467	222.453
59.1	11.6894	21.9608	38.2796	60.665	92.0091	137.467	222.453
59.2	11.689	21.9608	38.2796	60.665	92.0091	137.45	222.429
59.3	11.6881	21.9608	38.2796	60.6466	91.9979	137.45	222.429
59.4	11.6881	21.9608	38.2594	60.6466	91.9979	137.437	222.404
59.5	11.688	21.9506	38.2594	60.6349	91.9903	137.437	222.404
59.6	11.6877	21.9506	38.2588	60.6349	91.9903	137.43	222.362
59.7	11.6876	21.9493	38.2588	60.6299	91.9835	137.43	222.362
59.8	11.6872	21.9493	38.2504	60.6299	91.9835	137.43	221.693
59.9	11.6868	21.9492	38.2504	60.6299	91.9835	137.42	216.401
60	11.6802	21.9492	38.2504	60.6132	91.9661	134.281	204.986
60.1	11.6641	21.9492	38.2472	59.1399	90.0135	127.607	189.468
60.2	11.6127	21.938	37.1452	56.5234	86.0404	119.785	174.691
60.3	10.2113	20.8998	34.8252	53.8731	81.5658	112.028	160.571
60.4	9.27949	19.0132	33.0878	51.7099	77.4063	104.532	148.13
60.5	9.13131	17.7011	31.9129	49.7281	73.5812	98.2061	138.18
60.6	9.07129	17.2943	31.1262	48.3185	70.5282	93.3056	130.644
60.7	8.97261	17.2852	30.4105	46.7497	67.9112	89.282	124.887
60.8	8.91379	17.1037	29.7428	45.6315	65.6027	85.918	119.735
60.9	8.75091	16.9882	29.2721	45.0229	63.8963	83.2687	115.514
61	8.6938	16.9576	29.2327	44.5572	62.717	81.1312	111.834
61.1	8.65999	16.8295	29.1948	44.041	61.5613	79.2357	108.835
61.2	8.6095	16.7681	29.096	43.5004	60.4417	77.3108	106.004
61.3	8.5805	16.6714	28.9918	42.6451	59.279	75.3227	102.998
61.4	8.5469	16.5124	28.5663	41.9568	57.9421	73.3575	100.457
61.5	8.4927	16.4963	28.3331	41.0908	56.5932	71.8984	98.4417
61.6	8.4848	16.4674	27.58	40.5263	55.6004	70.7164	96.7725
61.7	8.48191	16.4661	27.0303	39.8277	54.7945	69.398	94.8483
61.8	8.4332	16.0464	26.6531	39.0907	53.9581	68.1136	93.0947
61.9	8.3942	15.9615	26.3333	38.6613	53.0183	67.0053	91.5284
62	8.3747	15.7525	26.0321	38.1456	52.3434	66.056	89.9438
62.1	8.3493	15.6577	25.739	37.6251	51.4631	64.9808	88.5461
62.2	8.3199	15.4802	25.4609	37.0765	50.749	63.8348	87.2048
62.3	8.1944	15.3289	25.1537	36.5976	49.9839	63.1168	85.9191
62.4	8.1033	15.0084	24.8408	36.139	49.4154	62.5407	84.9436
62.5	8.0118	14.8273	24.4728	35.7167	48.7943	61.5941	83.7807
62.6	7.9398	14.6656	24.2479	35.366	48.2275	60.7535	82.6237
62.7	7.7709	14.499	23.9703	34.9932	47.6114	59.9085	81.3746
62.8	7.7129	14.3997	23.781	34.7204	47.1266	59.1893	80.4447
62.9	7.6193	14.2863	23.6028	34.3017	46.5862	58.4748	79.6828
63	7.6045	14.1347	23.3907	34.0371	46.1339	57.8971	78.6423
63.1	7.486	13.9217	23.198	33.6935	45.6914	57.26	77.7496
63.2	7.4635	13.8448	23.0293	33.4454	45.2308	56.6537	76.7516
63.3	7.4875	13.7773	22.8611	33.0834	44.7074	55.985	75.9873
63.4	7.4417	13.6572	22.6417	32.7258	44.28	55.3316	75.2941
63.5	7.3507	13.5495	22.4218	32.4407	43.8074	54.8285	74.3418
63.6	7.2839	13.4181	22.2005	32.2255	43.3863	54.3275	73.5067
63.7	7.1866	13.2946	21.9793	31.9521	42.9382	53.8225	72.7401
63.8	7.1309	13.2375	21.8118	31.6276	42.5597	53.1836	71.9658
63.9	7.0739	13.1761	21.6075	31.3656	42.1703	52.6082	71.1192
64	7.009	13.0513	21.4672	31.1312	41.7954	52.0177	70.3498
64.1	6.9591	12.9728	21.3247	30.8678	41.3688	51.5026	69.641
64.2	6.9229	12.8986	21.1948	30.556	41.004	51.0199	68.9285
64.3	6.8535	12.7799	21.0418	30.3054	40.6098	50.5113	68.1976
64.4	6.8014	12.6899	20.8789	30.0979	40.2977	50.0488	67.4368
64.5	6.7385	12.5679	20.743	29.8624	39.8975	49.5788	66.7919
64.6	6.7024	12.4902	20.5939	29.6508	39.5996	49.073	66.07
64.7	6.6612	12.4216	20.4492	29.4516	39.3152	48.6115	65.4303
64.8	6.6264	12.3131	20.3122	29.2381	39.0383	48.1681	64.7264
64.9	6.6028	12.2351	20.1871	29.0196	38.7101	47.7517	64.0727
65	6.5909	12.1453	20.0711	28.8085	38.415	47.3032	63.45
65.1	6.559	12.0527	19.9324	28.6061	38.1221	46.8415	62.8493
65.2	6.5316	11.9705	19.8066	28.4037	37.831	46.4876	62.1813
65.3	6.5174	11.902	19.6512	28.196	37.5719	46.044	61.531
65.4	6.488	11.8383	19.5356	27.9826	37.2383	45.6137	60.8549
65.5	6.4638	11.771	19.3978	27.8028	36.9028	45.2589	60.2304
65.6	6.4313	11.6971	19.2574	27.5981	36.614	44.8018	59.615
65.7	6.3875	11.6217	19.139	27.3928	36.3246	44.4279	59.085
65.8	6.3345	11.5508	18.9975	27.2176	36.013	44.0527	58.5261
65.9	6.2922	11.4628	18.8878	27.0244	35.715	43.6831	58.0015
66	6.2603	11.4008	18.7696	26.8572	35.4873	43.3343	57.4718
66.1	6.24	11.3311	18.6606	26.6905	35.2218	42.9159	56.9377
66.2	6.2166	11.2774	18.5577	26.5089	34.9639	42.5935	56.3333
66.3	6.1968	11.2287	18.4357	26.3396	34.738	42.2343	55.838
66.4	6.154	11.1732	18.342	26.1646	34.4851	41.8896	55.3066
66.5	6.1359	11.1197	18.2358	26.0113	34.2399	41.5606	54.8036
66.6	6.09	11.0686	18.1318	25.8828	34.0198	41.2547	54.2817
66.7	6.0657	11.0151	18.041	25.7422	33.794	40.9174	53.8066
66.8	6.0535	10.9704	17.9618	25.6015	33.5644	40.6109	53.3079
66.9	6.0419	10.9355	17.8587	25.4455	33.3527	40.2835	52.7991
67	6.0133	10.8773	17.7638	25.3032	33.1539	39.9843	52.3011
67.1	5.9916	10.8178	17.6788	25.1551	32.9488	39.677	51.8301
67.2	5.9647	10.7726	17.5803	25.0048	32.7297	39.3591	51.3929
67.3	5.9289	10.7235	17.4789	24.8625	32.5153	39.0655	50.9854
67.4	5.8927	10.6671	17.3944	24.7098	32.3267	38.7626	50.5251
67.5	5.8682	10.6234	17.3078	24.5775	32.1039	38.4756	50.102
67.6	5.8501	10.5842	17.2141	24.4379	31.8781	38.1968	49.6768
67.7	5.8204	10.5377	17.1253	24.2845	31.6822	37.8919	49.2771
67.8	5.7865	10.4759	17.0478	24.1404	31.4833	37.6168	48.8817
67.9	5.7741	10.4339	16.9589	24.0055	31.285	37.3554	48.4698
68	5.7507	10.3954	16.8763	23.8751	31.0924	37.0842	48.0849
68.1	5.7325	10.3605	16.7911	23.7451	30.8913	36.8304	47.695
68.2	5.7002	10.3172	16.7158	23.6056	30.7055	36.5641	47.2783
68.3	5.6828	10.2758	16.641	23.4618	30.5079	36.3194	46.9207
68.4	5.6722	10.2345	16.5664	23.3614	30.3342	36.0766	46.5931
68.5	5.638	10.1732	16.5092	23.2284	30.1425	35.8428	46.2693
68.6	5.6194	10.1303	16.43	23.1275	29.984	35.5985	45.9293
68.7	5.5891	10.0725	16.3664	23.0238	29.826	35.3694	45.5933
68.8	5.5755	10.0469	16.3048	22.9183	29.6753	35.1446	45.2461
68.9	5.5613	10.0173	16.2338	22.831	29.5308	34.9321	44.9316
69	5.5444	9.9816	16.1684	22.7249	29.375	34.7111	44.6194
69.1	5.5321	9.9451	16.1079	22.6172	29.2092	34.4856	44.302
69.2	5.5147	9.8998	16.0403	22.5169	29.0577	34.2532	43.9972
69.3	5.4947	9.8539	15.9784	22.4185	28.8982	34.0305	43.7002
69.4	5.4775	9.8176	15.9091	22.3251	28.7331	33.8323	43.3851
69.5	5.4566	9.7749	15.844	22.2237	28.58	33.6213	43.053
69.6	5.4379	9.7368	15.7786	22.1309	28.4274	33.4286	42.763
69.7	5.4222	9.7003	15.7151	22.0315	28.2869	33.2244	42.4816
69.8	5.4122	9.6663	15.6529	21.9327	28.1321	33.0367	42.2004
69.9	5.3888	9.6335	15.5901	21.8322	27.9945	32.8478	41.9182
70	5.3662	9.5964	15.5406	21.7328	27.854	32.6562	41.6566
70.1	5.3443	9.5708	15.478	21.6305	27.7133	32.4581	41.3824
70.2	5.3225	9.531	15.4126	21.5334	27.5746	32.2761	41.1018
70.3	5.2985	9.4952	15.3522	21.4366	27.4309	32.1066	40.8295
70.4	5.2769	9.4592	15.2954	21.3485	27.3131	31.9317	40.5568
70.5	5.2624	9.4348	15.2379	21.2531	27.1905	31.7652	40.3128
70.6	5.25	9.4037	15.1816	21.1604	27.0764	31.59	40.0477
70.7	5.2311	9.374	15.1284	21.0714	26.9595	31.4281	39.7923
70.8	5.2172	9.3495	15.0822	20.9876	26.8384	31.2692	39.5401
70.9	5.2125	9.3233	15.0285	20.9127	26.7172	31.1186	39.3006
71	5.2078	9.2911	14.978	20.8354	26.5989	30.96	39.066
71.1	5.1929	9.2563	14.9334	20.7591	26.4798	30.8058	38.8381
71.2	5.1789	9.2285	14.8793	20.6852	26.3676	30.6436	38.6226
71.3	5.1642	9.1955	14.8298	20.6074	26.2538	30.4884	38.4008
71.4	5.1529	9.1664	14.7768	20.5277	26.1535	30.3286	38.1866
71.5	5.1352	9.1385	14.7231	20.4356	26.0387	30.1712	37.9817
71.6	5.1206	9.1141	14.6627	20.3599	25.9383	30.0168	37.7817
71.7	5.1	9.0763	14.6095	20.2805	25.8322	29.8625	37.569
71.8	5.0819	9.0431	14.5531	20.2105	25.7373	29.712	37.3634
71.9	5.0643	9.0165	14.5017	20.1418	25.6388	29.5696	37.1578
72	5.0541	8.9911	14.4524	20.0709	25.5377	29.4244	36.9625
72.1	5.042	8.9722	14.4054	20.0002	25.4338	29.3003	36.7665
72.2	5.0339	8.9482	14.3571	19.9358	25.3295	29.167	36.574
72.3	5.02	8.9263	14.3077	19.8743	25.2186	29.0374	36.3775
72.4	5.0105	8.9014	14.2649	19.8173	25.1184	28.9138	36.1922
72.5	5.0061	8.8806	14.2237	19.7499	25.0181	28.7841	36.0018
72.6	4.9972	8.8571	14.1751	19.6848	24.9159	28.6572	35.8246
72.7	4.9811	8.8288	14.127	19.619	24.8267	28.5326	35.6523
72.8	4.9679	8.8023	14.0796	19.5597	24.7378	28.4083	35.4892
72.9	4.9554	8.7767	14.0339	19.4982	24.6496	28.2857	35.3338
73	4.9437	8.7548	13.9881	19.4332	24.5542	28.1676	35.169
73.1	4.9303	8.7315	13.9417	19.3753	24.4661	28.0514	34.9973
73.2	4.9171	8.7063	13.9003	19.312	24.3762	27.9308	34.8325
73.3	4.9053	8.6866	13.86	19.2544	24.292	27.8183	34.6655
73.4	4.8914	8.6598	13.8162	19.1965	24.2089	27.7074	34.5039
73.5	4.883	8.6385	13.7826	19.1364	24.1246	27.5962	34.3311
73.6	4.8815	8.6198	13.7473	19.0746	24.0386	27.4744	34.1668
73.7	4.8775	8.5979	13.7139	19.0182	23.9541	27.3537	34.0162
73.8	4.8702	8.5768	13.6747	18.9553	23.8693	27.2417	33.8562
73.9	4.8625	8.557	13.6344	18.8982	23.7926	27.1284	33.6935
74	4.8497	8.5368	13.5991	18.8399	23.7141	27.0106	33.5383
74.1	4.8472	8.5175	13.5594	18.7807	23.633	26.895	33.3732
74.2	4.8386	8.4956	13.5185	18.7244	23.5586	26.7964	33.2221
74.3	4.8288	8.4778	13.4804	18.6645	23.4811	26.6869	33.0738
74.4	4.8197	8.4587	13.4409	18.6101	23.3999	26.582	32.9209
74.5	4.8088	8.4336	13.4	18.5563	23.3247	26.4727	32.7711
74.6	4.8007	8.4105	13.3629	18.5079	23.2504	26.3697	32.6213
74.7	4.7918	8.3947	13.3257	18.4554	23.1829	26.275	32.4802
74.8	4.7818	8.3729	13.2933	18.4079	23.1036	26.1766	32.3421
74.9	4.7752	8.3494	13.2573	18.3498	23.0287	26.0796	32.2022
75	4.7676	8.3328	13.2171	18.2982	22.9576	25.9814	32.0634
75.1	4.758	8.3143	13.1814	18.242	22.8793	25.8827	31.941
75.2	4.7473	8.2946	13.1465	18.1887	22.8007	25.7879	31.8098
75.3	4.7377	8.2747	13.1105	18.134	22.7227	25.6962	31.676
75.4	4.7315	8.254	13.0728	18.0804	22.6503	25.6071	31.5519
75.5	4.7209	8.2334	13.0396	18.0316	22.5799	25.5263	31.4302
75.6	4.7126	8.2138	13.0051	17.9777	22.5161	25.4363	31.3079
75.7	4.7043	8.1944	12.9748	17.9207	22.4496	25.3467	31.2009
75.8	4.6972	8.1786	12.9423	17.8684	22.3823	25.2609	31.0847
75.9	4.6875	8.1601	12.9129	17.8207	22.3159	25.1718	30.9645
76	4.6775	8.1446	12.8796	17.7682	22.2483	25.0902	30.851
76.1	4.6689	8.1251	12.8452	17.7186	22.1798	25.0138	30.7386
76.2	4.6586	8.1051	12.8128	17.6783	22.11	24.9262	30.629
76.3	4.6492	8.0872	12.783	17.6301	22.0387	24.8487	30.5153
76.4	4.643	8.0718	12.7496	17.5811	21.9702	24.7641	30.3974
76.5	4.6343	8.06	12.7166	17.5355	21.9059	24.6805	30.2868
76.6	4.6234	8.04	12.6869	17.4899	21.8438	24.6028	30.1766
76.7	4.6128	8.0263	12.6601	17.4429	21.7785	24.5301	30.062
76.8	4.6084	8.0099	12.6271	17.3975	21.7134	24.4484	29.9545
76.9	4.6034	7.9912	12.5987	17.3503	21.6446	24.3767	29.8491
77	4.5949	7.9766	12.5664	17.3086	21.5808	24.302	29.7423
77.1	4.5863	7.9604	12.5371	17.2717	21.5213	24.2279	29.6434
77.2	4.5815	7.9441	12.5076	17.2271	21.4575	24.1566	29.5513
77.3	4.5815	7.9268	12.4781	17.18	21.3933	24.0819	29.4538
77.4	4.5739	7.9089	12.4516	17.1404	21.3375	24.0047	29.3541
77.5	4.5659	7.8953	12.4257	17.0986	21.283	23.93	29.2517
77.6	4.5596	7.8804	12.4006	17.0586	21.2212	23.8533	29.1599
77.7	4.5542	7.8672	12.3725	17.0102	21.1589	23.783	29.058
77.8	4.5498	7.8505	12.3425	16.9691	21.104	23.7096	28.9533
77.9	4.5394	7.8321	12.3153	16.9213	21.051	23.642	28.8495
78	4.5348	7.8225	12.2879	16.8788	20.9997	23.5674	28.7551
78.1	4.5254	7.8053	12.2619	16.8337	20.9461	23.4932	28.6577
78.2	4.5201	7.7944	12.2346	16.7924	20.8918	23.4166	28.5682
78.3	4.5136	7.7805	12.2061	16.7509	20.8386	23.3476	28.4745
78.4	4.5104	7.7664	12.1789	16.7101	20.788	23.2823	28.3878
78.5	4.5	7.7502	12.1502	16.6669	20.7371	23.222	28.3002
78.6	4.4916	7.7375	12.1268	16.6307	20.6915	23.1552	28.2041
78.7	4.4815	7.7242	12.1099	16.5924	20.6453	23.091	28.1087
78.8	4.4814	7.715	12.0877	16.5522	20.5959	23.0256	28.0184
78.9	4.4789	7.703	12.0599	16.511	20.5453	22.9604	27.9264
79	4.4722	7.6904	12.0408	16.473	20.4919	22.8991	27.84
79.1	4.4626	7.6721	12.0156	16.4353	20.4422	22.8354	27.7527
79.2	4.4531	7.6549	11.9946	16.4002	20.3946	22.7713	27.663
79.3	4.4439	7.6404	11.9729	16.3648	20.3464	22.7083	27.5745
79.4	4.4381	7.6267	11.9508	16.3297	20.2933	22.6437	27.4845
79.5	4.4329	7.6132	11.9275	16.2909	20.2411	22.5758	27.3951
79.6	4.4258	7.598	11.9036	16.2487	20.1943	22.515	27.3131
79.7	4.4157	7.5824	11.8796	16.2124	20.1426	22.4543	27.2277
79.8	4.4037	7.5643	11.8563	16.1761	20.0943	22.3964	27.1419
79.9	4.3956	7.5482	11.8351	16.1439	20.0487	22.3333	27.0583
80	4.3857	7.5361	11.8126	16.1068	19.9993	22.2712	26.9785
80.1	4.3786	7.5224	11.7903	16.0679	19.9494	22.2146	26.8987
80.2	4.3695	7.5092	11.7659	16.0303	19.901	22.1553	26.8232
80.3	4.3582	7.4924	11.742	15.9951	19.8544	22.097	26.7514
80.4	4.3495	7.4791	11.7187	15.965	19.8109	22.0422	26.6737
80.5	4.3462	7.4649	11.6968	15.9326	19.7695	21.9815	26.5987
80.6	4.3413	7.4568	11.6772	15.8969	19.722	21.9224	26.5244
80.7	4.3371	7.4488	11.6555	15.8606	19.6782	21.8643	26.4497
80.8	4.3253	7.4342	11.6323	15.8226	19.6362	21.8099	26.3717
80.9	4.3163	7.422	11.6119	15.7903	19.5927	21.7555	26.2994
81	4.3086	7.4092	11.5907	15.759	19.5533	21.6987	26.2284
81.1	4.3009	7.3975	11.5694	15.7227	19.509	21.6418	26.1563
81.2	4.2922	7.3856	11.5462	15.6904	19.4675	21.5867	26.0903
81.3	4.2867	7.371	11.5246	15.6559	19.4217	21.5313	26.0174
81.4	4.2786	7.3595	11.5024	15.6207	19.3791	21.482	25.9531
81.5	4.2694	7.3461	11.483	15.5878	19.3332	21.4297	25.8873
81.6	4.265	7.3338	11.4623	15.5586	19.293	21.3732	25.8208
81.7	4.2589	7.3217	11.4423	15.528	19.2473	21.3204	25.7534
81.8	4.2522	7.3097	11.4226	15.4979	19.2044	21.2678	25.6827
81.9	4.2446	7.2967	11.4052	15.4686	19.1595	21.2177	25.6173
82	4.2394	7.2855	11.3853	15.4399	19.1133	21.166	25.5471
82.1	4.2339	7.2773	11.3664	15.4068	19.0673	21.1073	25.4767
82.2	4.2278	7.2659	11.3456	15.3698	19.0199	21.054	25.4079
82.3	4.2198	7.2516	11.3215	15.3374	18.9739	21.0043	25.341
82.4	4.2102	7.2386	11.2997	15.3027	18.9306	20.9543	25.2778
82.5	4.2013	7.2261	11.2793	15.271	18.8887	20.9067	25.2119
82.6	4.1955	7.2138	11.2615	15.2433	18.8508	20.8607	25.1451
82.7	4.1917	7.2033	11.2412	15.2146	18.8098	20.8117	25.0786
82.8	4.1876	7.1916	11.2184	15.1864	18.7677	20.7589	25.013
82.9	4.1783	7.1817	11.2002	15.1538	18.724	20.7132	24.9427
83	4.1707	7.1706	11.1785	15.1246	18.6851	20.6589	24.8787
83.1	4.1635	7.1565	11.161	15.0881	18.6417	20.6038	24.8176
83.2	4.1566	7.1459	11.1366	15.0553	18.6003	20.5563	24.755
83.3	4.1459	7.1323	11.1169	15.0275	18.5634	20.5085	24.693
83.4	4.1338	7.1184	11.098	14.9994	18.5237	20.4626	24.6293
83.5	4.1293	7.1084	11.0765	14.9727	18.4855	20.4234	24.5642
83.6	4.1208	7.0973	11.0561	14.9445	18.4481	20.3785	24.5055
83.7	4.1162	7.0865	11.0382	14.9171	18.4115	20.3389	24.441
83.8	4.1097	7.0732	11.0199	14.8923	18.3768	20.2949	24.3782
83.9	4.1048	7.0615	11.0035	14.8678	18.3401	20.251	24.3237
84	4.1022	7.0503	10.9841	14.8428	18.3015	20.2023	24.2625
84.1	4.0988	7.0403	10.9637	14.8129	18.2628	20.1569	24.201
84.2	4.0941	7.028	10.9396	14.7858	18.2262	20.114	24.1442
84.3	4.086	7.0125	10.9202	14.7615	18.1934	20.0747	24.0815
84.4	4.0807	7.0007	10.9067	14.7363	18.161	20.0262	24.0241
84.5	4.0782	6.993	10.889	14.7047	18.1177	19.9846	23.9622
84.6	4.0743	6.9843	10.8639	14.6796	18.0841	19.9387	23.9014
84.7	4.0663	6.9688	10.8458	14.6497	18.0469	19.8952	23.8435
84.8	4.063	6.9593	10.825	14.6224	18.0088	19.8515	23.7869
84.9	4.053	6.9458	10.8059	14.5969	17.9698	19.8098	23.7303
85	4.041	6.935	10.7842	14.5746	17.9301	19.7652	23.6805
85.1	4.0314	6.9199	10.7637	14.5475	17.8938	19.7242	23.6311
85.2	4.0258	6.9107	10.7461	14.5215	17.8565	19.6876	23.583
85.3	4.019	6.9022	10.7282	14.4957	17.8242	19.6496	23.5277
85.4	4.0142	6.8922	10.714	14.4742	17.7895	19.608	23.4772
85.5	4.0115	6.885	10.6996	14.4516	17.7548	19.5686	23.4271
85.6	4.0085	6.8768	10.6818	14.4291	17.7192	19.5305	23.3804
85.7	4.0031	6.8666	10.6623	14.4076	17.6844	19.4926	23.3284
85.8	3.999	6.8604	10.6459	14.3814	17.6501	19.4526	23.2789
85.9	3.9976	6.8571	10.626	14.3551	17.6132	19.4146	23.2302
86	3.9938	6.851	10.6078	14.3331	17.5835	19.3774	23.1779
86.1	3.9897	6.8389	10.5904	14.3053	17.5472	19.3374	23.1256
86.2	3.9875	6.8334	10.5704	14.2827	17.5161	19.2966	23.0792
86.3	3.982	6.8215	10.5546	14.2584	17.4848	19.2593	23.0308
86.4	3.9767	6.8103	10.5401	14.2357	17.4531	19.2247	22.9838
86.5	3.9725	6.7997	10.5223	14.2105	17.4188	19.1889	22.9337
86.6	3.9672	6.7937	10.5034	14.1885	17.386	19.1494	22.8891
86.7	3.9618	6.7841	10.4885	14.1635	17.3499	19.1136	22.8391
86.8	3.9602	6.7783	10.4688	14.1412	17.3178	19.0747	22.7887
86.9	3.9566	6.7674	10.4542	14.1155	17.2868	19.0367	22.7393
87	3.9542	6.7593	10.4356	14.0918	17.2586	18.9978	22.6946
87.1	3.9486	6.7494	10.4202	14.0669	17.227	18.9586	22.6488
87.2	3.9451	6.7397	10.4063	14.0455	17.1962	18.9224	22.6048
87.3	3.943	6.7315	10.3976	14.0241	17.1638	18.8894	22.5585
87.4	3.9429	6.7241	10.3828	14.007	17.1369	18.8542	22.5114
87.5	3.9417	6.7172	10.3654	13.9834	17.1065	18.8195	22.463
87.6	3.939	6.7096	10.3505	13.959	17.0773	18.7866	22.4136
87.7	3.9324	6.6982	10.3327	13.9371	17.0464	18.7518	22.3666
87.8	3.9265	6.688	10.3167	13.915	17.0129	18.7117	22.3191
87.9	3.9275	6.6828	10.2958	13.8937	16.9836	18.6738	22.2741
88	3.9195	6.6711	10.279	13.8735	16.9528	18.6366	22.2279
88.1	3.913	6.6606	10.2618	13.8505	16.9302	18.601	22.1838
88.2	3.909	6.6456	10.2481	13.8296	16.905	18.5714	22.1394
88.3	3.9054	6.6366	10.2325	13.8085	16.8808	18.5341	22.0966
88.4	3.9001	6.6296	10.2187	13.7847	16.849	18.4993	22.0501
88.5	3.9001	6.6223	10.2006	13.7633	16.8203	18.4636	22.0049
88.6	3.8942	6.6107	10.1848	13.7407	16.793	18.431	21.9671
88.7	3.8894	6.601	10.1652	13.7188	16.7633	18.3959	21.9238
88.8	3.8836	6.5903	10.1488	13.6954	16.7353	18.3624	21.8775
88.9	3.878	6.583	10.1374	13.6745	16.7046	18.3284	21.8389
89	3.8766	6.5751	10.1217	13.6518	16.6768	18.2958	21.7976
89.1	3.8712	6.5636	10.1084	13.6306	16.6465	18.266	21.748
89.2	3.8666	6.5522	10.0958	13.6108	16.6199	18.2343	21.7056
89.3	3.8645	6.5431	10.0845	13.5894	16.5879	18.2025	21.6578
89.4	3.8617	6.5354	10.0666	13.5681	16.5598	18.1693	21.6141
89.5	3.8567	6.5269	10.0482	13.5468	16.5345	18.1357	21.5716
89.6	3.8502	6.5185	10.0324	13.5264	16.5073	18.1027	21.5324
89.7	3.8462	6.5078	10.0204	13.5019	16.477	18.0746	21.4858
89.8	3.8403	6.4999	10.0058	13.4864	16.454	18.0364	21.4423
89.9	3.8328	6.4926	9.9944	13.4601	16.4252	18.0008	21.3981
90	3.8293	6.4874	9.9762	13.4339	16.396	17.9682	21.3545
90.1	3.8206	6.4774	9.9602	13.4127	16.3657	17.9393	21.3142
90.2	3.8116	6.4678	9.9424	13.3948	16.3408	17.9109	21.2725
90.3	3.8015	6.4589	9.931	13.3735	16.3145	17.8793	21.2309
90.4	3.797	6.4502	9.9148	13.3479	16.2888	17.8479	21.1905
90.5	3.7895	6.44	9.897	13.3246	16.2655	17.82	21.148
90.6	3.7802	6.4292	9.8812	13.3051	16.243	17.7874	21.1062
90.7	3.7765	6.4214	9.8703	13.2831	16.2144	17.7573	21.0696
90.8	3.7744	6.4156	9.8559	13.2629	16.185	17.7284	21.0326
90.9	3.7693	6.4067	9.8428	13.2501	16.1624	17.6995	20.9946
91	3.7647	6.3991	9.8303	13.2328	16.1382	17.6692	20.9524
91.1	3.7653	6.3943	9.8188	13.2125	16.1171	17.6404	20.9119
91.2	3.7629	6.3886	9.8059	13.1911	16.0908	17.6085	20.8662
91.3	3.7595	6.3791	9.7903	13.1691	16.0683	17.5779	20.8231
91.4	3.7538	6.3701	9.7751	13.147	16.0371	17.5451	20.7823
91.5	3.7502	6.3647	9.7568	13.126	16.0082	17.5172	20.7463
91.6	3.7452	6.3536	9.7419	13.104	15.9828	17.4867	20.7063
91.7	3.7417	6.3443	9.7294	13.0813	15.9568	17.4529	20.6656
91.8	3.7391	6.3361	9.7142	13.0607	15.9287	17.4217	20.6327
91.9	3.735	6.3254	9.697	13.0402	15.9058	17.3954	20.5976
92	3.7297	6.3133	9.6831	13.0248	15.8829	17.366	20.562
92.1	3.7255	6.3018	9.6735	13.0045	15.8604	17.3392	20.5245
92.2	3.7237	6.2982	9.6605	12.9861	15.8382	17.3139	20.485
92.3	3.7192	6.2877	9.6527	12.9669	15.8138	17.2895	20.4465
92.4	3.7159	6.2848	9.6411	12.9499	15.7919	17.2636	20.4086
92.5	3.7122	6.2768	9.6294	12.9331	15.7699	17.2303	20.3716
92.6	3.7091	6.27	9.619	12.9137	15.7438	17.197	20.3384
92.7	3.7035	6.2613	9.6085	12.894	15.7167	17.1703	20.3027
92.8	3.6998	6.251	9.5909	12.878	15.6968	17.1441	20.2705
92.9	3.6945	6.2404	9.5774	12.8576	15.6763	17.1171	20.2315
93	3.6931	6.2343	9.5629	12.8402	15.6525	17.0868	20.1963
93.1	3.6892	6.2292	9.5523	12.821	15.624	17.0588	20.1598
93.2	3.6886	6.227	9.5376	12.8042	15.5993	17.0348	20.1251
93.3	3.6854	6.2165	9.5197	12.7855	15.5721	17.0095	20.0912
93.4	3.6793	6.2068	9.5013	12.7667	15.5492	16.9802	20.0541
93.5	3.6707	6.1975	9.4885	12.7455	15.526	16.9513	20.0181
93.6	3.6679	6.1883	9.4772	12.7291	15.4983	16.9273	19.9817
93.7	3.6634	6.1804	9.463	12.7099	15.4713	16.8974	19.95
93.8	3.6591	6.1751	9.4501	12.6894	15.4443	16.8742	19.9175
93.9	3.6535	6.1673	9.4374	12.6712	15.4212	16.848	19.8831
94	3.6446	6.1551	9.4292	12.6555	15.3961	16.8257	19.8495
94.1	3.6436	6.1484	9.4175	12.6389	15.3753	16.8038	19.8194
94.2	3.6412	6.1446	9.4068	12.6208	15.3512	16.7799	19.7895
94.3	3.6348	6.1395	9.3937	12.6049	15.3306	16.7549	19.7589
94.4	3.6295	6.1328	9.3848	12.5903	15.3055	16.7306	19.7315
94.5	3.628	6.1283	9.3746	12.5778	15.285	16.7075	19.7042
94.6	3.6257	6.1222	9.3653	12.5673	15.2645	16.6836	19.6723
94.7	3.6253	6.118	9.3566	12.5548	15.2446	16.6548	19.6397
94.8	3.6247	6.1117	9.3507	12.536	15.2231	16.63	19.6086
94.9	3.6241	6.1081	9.3422	12.5178	15.1985	16.6089	19.5816
95	3.6232	6.1027	9.3268	12.5045	15.1787	16.5884	19.5489
95.1	3.6181	6.0936	9.3154	12.4935	15.1613	16.562	19.5188
95.2	3.6153	6.0895	9.3056	12.4775	15.1425	16.5377	19.4904
95.3	3.6145	6.0861	9.296	12.4622	15.12	16.5129	19.4617
95.4	3.6094	6.0788	9.287	12.4461	15.101	16.4888	19.4324
95.5	3.606	6.0747	9.278	12.4276	15.078	16.4634	19.4026
95.6	3.6044	6.0669	9.2697	12.4087	15.0556	16.4405	19.3727
95.7	3.6023	6.0621	9.258	12.3947	15.0356	16.4182	19.3417
95.8	3.6005	6.0572	9.2477	12.3841	15.0158	16.3913	19.3161
95.9	3.5985	6.0549	9.2365	12.3645	14.9936	16.3724	19.2862
96	3.5955	6.0469	9.2228	12.3534	14.9756	16.3537	19.2568
96.1	3.5887	6.0393	9.2146	12.3397	14.9542	16.3313	19.2275
96.2	3.589	6.0359	9.1999	12.3237	14.9334	16.3112	19.1997
96.3	3.5898	6.0319	9.1886	12.3075	14.9146	16.2891	19.1711
96.4	3.5895	6.0266	9.177	12.2922	14.894	16.264	19.1431
96.5	3.5883	6.0227	9.1682	12.2778	14.8725	16.2397	19.1115
96.6	3.5882	6.0167	9.1573	12.2662	14.8523	16.2145	19.0855
96.7	3.5848	6.0098	9.1439	12.2472	14.8297	16.1924	19.058
96.8	3.583	6.0049	9.1323	12.2329	14.8095	16.168	19.0279
96.9	3.5736	5.994	9.1248	12.2185	14.7897	16.1427	18.999
97	3.5704	5.9877	9.1147	12.2001	14.7672	16.1194	18.9692
97.1	3.5662	5.9809	9.1034	12.1878	14.749	16.0958	18.943
97.2	3.5605	5.9695	9.0914	12.1753	14.7293	16.0748	18.9153
97.3	3.5559	5.9611	9.0783	12.1631	14.7124	16.0543	18.8904
97.4	3.5546	5.9593	9.07	12.1492	14.6929	16.0344	18.8658
97.5	3.5534	5.9535	9.0592	12.1348	14.6792	16.0143	18.8409
97.6	3.5492	5.9459	9.0483	12.1202	14.6619	15.9931	18.8145
97.7	3.5446	5.9413	9.0387	12.1078	14.642	15.9741	18.7899
97.8	3.5395	5.9354	9.0303	12.0964	14.6248	15.9563	18.7607
97.9	3.5358	5.9306	9.0223	12.0827	14.612	15.9321	18.7286
98	3.5321	5.9273	9.0179	12.0663	14.5911	15.9074	18.6982
98.1	3.5324	5.9232	9.0085	12.0491	14.5703	15.8804	18.6711
98.2	3.5295	5.9187	8.9955	12.0303	14.5477	15.8541	18.6472
98.3	3.528	5.9085	8.9816	12.0146	14.5274	15.8299	18.6245
98.4	3.5255	5.9024	8.9684	11.9976	14.5083	15.8097	18.6039
98.5	3.5211	5.8958	8.9594	11.9807	14.4896	15.7918	18.5773
98.6	3.5199	5.8919	8.948	11.9668	14.4751	15.7688	18.5505
98.7	3.5144	5.8864	8.9421	11.9503	14.456	15.7466	18.5266
98.8	3.5135	5.8796	8.9273	11.9317	14.4357	15.7231	18.4999
98.9	3.5067	5.8704	8.9208	11.919	14.4164	15.6992	18.4734
99	3.5016	5.8617	8.9126	11.9034	14.3986	15.6773	18.4488
99.1	3.5	5.8573	8.9034	11.8885	14.3824	15.6592	18.4246
99.2	3.4948	5.8518	8.8949	11.8716	14.3641	15.6403	18.4014
99.3	3.4889	5.8456	8.8823	11.8589	14.3485	15.6179	18.3732
99.4	3.4809	5.8394	8.8783	11.8456	14.3344	15.5929	18.3438
99.5	3.4793	5.8381	8.8749	11.8321	14.3156	15.5707	18.319
99.6	3.4777	5.8347	8.8638	11.8206	14.2965	15.5482	18.295
99.7	3.4712	5.8298	8.8548	11.8039	14.2819	15.5259	18.2704
99.8	3.4675	5.8266	8.8456	11.7867	14.263	15.5059	18.2431
99.9	3.4639	5.8218	8.8343	11.7705	14.2442	15.4822	18.2158
100	3.4574	5.8154	8.8234	11.754	14.2234	15.4612	18.1891
100.1	3.4563	5.8092	8.8101	11.7398	14.2079	15.4407	18.1628
100.2	3.4512	5.8027	8.8003	11.7248	14.1853	15.4197	18.1357
100.3	3.4506	5.7954	8.791	11.7059	14.1676	15.4006	18.1092
100.4	3.4521	5.7891	8.7789	11.692	14.1528	15.3795	18.0808
100.5	3.446	5.7803	8.7678	11.6773	14.1344	15.3582	18.0532
100.6	3.44	5.7765	8.7616	11.656	14.1137	15.3372	18.0287
100.7	3.4344	5.7699	8.7499	11.6379	14.0932	15.3188	18.007
100.8	3.4302	5.7643	8.7368	11.6248	14.0758	15.2991	17.9821
100.9	3.4231	5.7588	8.7265	11.6133	14.0604	15.2755	17.9568
101	3.419	5.7521	8.7171	11.5992	14.0414	15.2527	17.9335
101.1	3.4147	5.7433	8.7063	11.584	14.0212	15.2304	17.9104
101.2	3.4131	5.7399	8.6973	11.5709	14.0059	15.2129	17.8852
101.3	3.4092	5.7321	8.6881	11.559	13.9901	15.1957	17.8644
101.4	3.4063	5.7264	8.6778	11.5461	13.9728	15.1768	17.8403
101.5	3.4022	5.7228	8.666	11.5318	13.9552	15.159	17.8144
101.6	3.4003	5.7187	8.6562	11.52	13.9384	15.1438	17.7892
101.7	3.3959	5.7159	8.6468	11.509	13.9173	15.1239	17.7669
101.8	3.3912	5.7111	8.6393	11.4918	13.8977	15.1042	17.7435
101.9	3.3897	5.7045	8.6288	11.4743	13.8815	15.0874	17.7213
102	3.3861	5.6961	8.6212	11.4646	13.8673	15.0665	17.6983
102.1	3.3856	5.6909	8.6146	11.4525	13.8535	15.0478	17.6784
102.2	3.3893	5.6866	8.6067	11.4388	13.8387	15.0292	17.6526
102.3	3.3884	5.6818	8.6003	11.4287	13.8238	15.0076	17.6315
102.4	3.3856	5.6758	8.5974	11.4144	13.8002	14.9892	17.6071
102.5	3.3892	5.6735	8.5888	11.4059	13.7881	14.9707	17.5821
102.6	3.3836	5.6635	8.5819	11.3968	13.7729	14.9516	17.567
102.7	3.3803	5.6606	8.5744	11.379	13.7556	14.9348	17.5417
102.8	3.3798	5.6542	8.5635	11.3716	13.741	14.9132	17.5176
102.9	3.3739	5.6467	8.5555	11.3579	13.7254	14.8973	17.4934
103	3.376	5.6457	8.5442	11.3451	13.7087	14.8814	17.4708
103.1	3.3722	5.6391	8.5346	11.3321	13.6941	14.8648	17.4479
103.2	3.3679	5.6321	8.5295	11.3194	13.6781	14.8484	17.425
103.3	3.3648	5.6311	8.5257	11.3042	13.6623	14.8313	17.3991
103.4	3.3636	5.6292	8.519	11.292	13.6504	14.8104	17.3753
103.5	3.358	5.6212	8.5113	11.2776	13.6321	14.7894	17.3503
103.6	3.3564	5.619	8.5034	11.2661	13.6144	14.7715	17.322
103.7	3.3515	5.6137	8.4977	11.2531	13.5963	14.7501	17.2987
103.8	3.3523	5.6091	8.4906	11.2387	13.5813	14.7288	17.2735
103.9	3.3494	5.6042	8.4837	11.2226	13.5634	14.7113	17.2539
104	3.3454	5.5995	8.4744	11.212	13.5432	14.694	17.235
104.1	3.3452	5.5939	8.4616	11.2047	13.5294	14.678	17.2152
104.2	3.341	5.5867	8.4543	11.1936	13.5169	14.6676	17.1947
104.3	3.3408	5.5811	8.4475	11.1868	13.5049	14.6541	17.1688
104.4	3.3377	5.5789	8.443	11.1791	13.4932	14.6372	17.1427
104.5	3.3362	5.5744	8.4363	11.1665	13.4767	14.6154	17.1157
104.6	3.3378	5.5688	8.4307	11.155	13.4587	14.5938	17.0989
104.7	3.3372	5.5649	8.4226	11.1403	13.4378	14.5836	17.0766
104.8	3.3385	5.5589	8.4079	11.1347	13.4258	14.5668	17.0511
104.9	3.3322	5.5515	8.4023	11.1281	13.4089	14.5484	17.0229
105	3.3326	5.5516	8.3938	11.114	13.392	14.5283	17.0002
105.1	3.3288	5.5515	8.3841	11.1013	13.3737	14.5124	16.9778
105.2	3.3243	5.5433	8.375	11.091	13.3584	14.4958	16.9546
105.3	3.3191	5.5345	8.3664	11.0823	13.3437	14.4756	16.9304
105.4	3.3176	5.5252	8.3594	11.0691	13.3263	14.4553	16.9098
105.5	3.3177	5.5237	8.3451	11.055	13.3103	14.4377	16.8917
105.6	3.3159	5.5155	8.3314	11.0399	13.2921	14.4204	16.8687
105.7	3.3119	5.5095	8.3226	11.0262	13.2787	14.4061	16.8484
105.8	3.3092	5.5029	8.3149	11.0157	13.2652	14.3915	16.83
105.9	3.3083	5.497	8.3068	11.008	13.2564	14.3756	16.8113
106	3.3079	5.4915	8.3005	10.9983	13.2437	14.3593	16.7893
106.1	3.31	5.4914	8.2909	10.9885	13.2295	14.3431	16.7712
106.2	3.3076	5.4907	8.2868	10.979	13.2133	14.3257	16.7523
106.3	3.3079	5.4868	8.2791	10.9706	13.2027	14.3087	16.7334
106.4	3.3044	5.4829	8.272	10.963	13.1909	14.294	16.715
106.5	3.2992	5.4778	8.2662	10.9508	13.1774	14.2791	16.695
106.6	3.2976	5.4764	8.2563	10.9393	13.1651	14.262	16.6724
106.7	3.3	5.4705	8.2453	10.9294	13.1488	14.2419	16.6514
106.8	3.3009	5.4644	8.2371	10.9153	13.1327	14.2245	16.6312
106.9	3.297	5.4574	8.2282	10.903	13.1176	14.2076	16.6099
107	3.2934	5.4512	8.217	10.888	13.0986	14.1942	16.5958
107.1	3.2885	5.4479	8.2069	10.8771	13.0868	14.1823	16.5729
107.2	3.284	5.4455	8.1994	10.8654	13.0788	14.1654	16.5511
107.3	3.2774	5.4412	8.1929	10.8495	13.0606	14.1502	16.5294
107.4	3.2779	5.4425	8.1791	10.8377	13.0453	14.1336	16.511
107.5	3.273	5.4345	8.173	10.8255	13.0311	14.1211	16.4905
107.6	3.272	5.4301	8.168	10.8189	13.0209	14.1046	16.4717
107.7	3.2681	5.4258	8.1625	10.8078	13.0067	14.0829	16.4528
107.8	3.2684	5.4219	8.1546	10.7919	12.9925	14.0704	16.4334
107.9	3.2686	5.4163	8.1412	10.7805	12.9811	14.0552	16.4122
108	3.2629	5.4088	8.1338	10.7736	12.9682	14.0379	16.393
108.1	3.2622	5.406	8.1277	10.7626	12.9529	14.0234	16.3739
108.2	3.2616	5.4058	8.117	10.7522	12.9394	14.0041	16.354
108.3	3.2545	5.401	8.1078	10.7407	12.9234	13.9882	16.3353
108.4	3.2532	5.4005	8.0985	10.7326	12.9107	13.97	16.3167
108.5	3.2493	5.3936	8.0925	10.719	12.899	13.953	16.2961
108.6	3.2467	5.3881	8.0846	10.7071	12.8848	13.9352	16.2774
108.7	3.2432	5.3836	8.0761	10.6899	12.8691	13.9204	16.2559
108.8	3.241	5.3773	8.0678	10.6837	12.8557	13.905	16.2379
108.9	3.2348	5.3723	8.0636	10.673	12.8442	13.8904	16.2219
109	3.2343	5.3696	8.0575	10.6657	12.831	13.8764	16.203
109.1	3.2321	5.367	8.0515	10.6576	12.8212	13.8561	16.1812
109.2	3.2308	5.3666	8.0467	10.6441	12.8039	13.8398	16.1646
109.3	3.2332	5.3643	8.035	10.6306	12.7853	13.8264	16.1461
109.4	3.2296	5.3567	8.0242	10.6237	12.7736	13.8107	16.1295
109.5	3.2258	5.3502	8.0207	10.6104	12.7562	13.7972	16.1117
109.6	3.2266	5.3512	8.0095	10.6026	12.7411	13.7814	16.0981
109.7	3.2228	5.3425	8.0012	10.5926	12.7278	13.767	16.0839
109.8	3.2231	5.3365	7.9903	10.5843	12.7181	13.754	16.067
109.9	3.2179	5.3296	7.9822	10.578	12.7103	13.7424	16.0521
110	3.2146	5.327	7.9752	10.5707	12.7009	13.7284	16.032
110.1	3.2168	5.3262	7.9724	10.561	12.6917	13.716	16.0192
110.2	3.2165	5.3245	7.9691	10.5494	12.6827	13.7053	16.0025
110.3	3.2147	5.3223	7.9633	10.5409	12.673	13.6871	15.983
110.4	3.2113	5.32	7.9573	10.5259	12.6565	13.6743	15.9655
110.5	3.2125	5.3194	7.9487	10.5146	12.6425	13.6604	15.948
110.6	3.2085	5.3124	7.9433	10.506	12.6322	13.6453	15.9321
110.7	3.204	5.3112	7.9336	10.4959	12.6208	13.6311	15.9151
110.8	3.1999	5.307	7.925	10.4859	12.6117	13.6153	15.8983
110.9	3.1955	5.3012	7.9178	10.4739	12.6005	13.5983	15.8825
111	3.1942	5.2968	7.9133	10.4639	12.5894	13.5854	15.8682
111.1	3.1966	5.2938	7.9038	10.4541	12.5795	13.5749	15.8504
111.2	3.1972	5.2869	7.899	10.4444	12.5682	13.5591	15.8344
111.3	3.1953	5.2853	7.8924	10.4383	12.5544	13.547	15.8146
111.4	3.1989	5.282	7.8851	10.43	12.5441	13.5324	15.7999
111.5	3.1976	5.2792	7.883	10.4179	12.5292	13.5208	15.7817
111.6	3.1981	5.2755	7.8783	10.4104	12.5171	13.5105	15.7646
111.7	3.1955	5.2737	7.8765	10.4027	12.5097	13.4984	15.7465
111.8	3.1974	5.2718	7.8723	10.3962	12.4967	13.4846	15.7299
111.9	3.1986	5.2679	7.8674	10.3866	12.4824	13.4701	15.7136
112	3.1989	5.2652	7.8607	10.3776	12.4712	13.4532	15.6935
112.1	3.1945	5.2597	7.8537	10.3649	12.4619	13.4366	15.674
112.2	3.1921	5.2531	7.8486	10.3541	12.4499	13.4242	15.6553
112.3	3.1865	5.2493	7.8394	10.3406	12.4361	13.4118	15.636
112.4	3.1816	5.2432	7.8304	10.3325	12.4252	13.3987	15.6156
112.5	3.1769	5.235	7.8243	10.322	12.4121	13.3814	15.5949
112.6	3.1764	5.2329	7.8167	10.3104	12.3987	13.3676	15.5784
112.7	3.1746	5.2281	7.8121	10.299	12.3867	13.3531	15.562
112.8	3.1681	5.2234	7.8053	10.2894	12.3756	13.3425	15.5462
112.9	3.1608	5.222	7.7996	10.28	12.3633	13.3291	15.5255
113	3.1564	5.2183	7.7922	10.2698	12.3505	13.3143	15.5088
113.1	3.1573	5.212	7.7866	10.2642	12.3407	13.3026	15.4897
113.2	3.1571	5.2056	7.7773	10.2534	12.3292	13.2872	15.4761
113.3	3.1562	5.1979	7.7702	10.2457	12.3132	13.2781	15.4589
113.4	3.1561	5.1933	7.7616	10.2423	12.3031	13.263	15.4414
113.5	3.1522	5.1837	7.7595	10.2334	12.2948	13.2463	15.4237
113.6	3.1505	5.1852	7.7501	10.2209	12.2818	13.2331	15.4101
113.7	3.1502	5.1819	7.7405	10.2084	12.2718	13.2226	15.3935
113.8	3.1453	5.174	7.731	10.2006	12.2618	13.2128	15.3761
113.9	3.1419	5.1726	7.7251	10.1949	12.2535	13.1948	15.36
114	3.1415	5.1718	7.7213	10.1859	12.2403	13.1814	15.3414
114.1	3.1381	5.17	7.7117	10.1755	12.2283	13.1658	15.3197
114.2	3.1344	5.1626	7.7025	10.164	12.2148	13.1495	15.3011
114.3	3.1303	5.1568	7.6993	10.1518	12.201	13.1395	15.2854
114.4	3.1289	5.1499	7.6883	10.1448	12.1906	13.1285	15.2721
114.5	3.1235	5.1421	7.6821	10.1307	12.1817	13.1193	15.2527
114.6	3.122	5.1397	7.6711	10.1251	12.172	13.1098	15.2406
114.7	3.1173	5.1361	7.6637	10.1131	12.1593	13.1	15.2275
114.8	3.1178	5.1353	7.6577	10.1086	12.1494	13.0901	15.2109
114.9	3.1159	5.1353	7.6524	10.0997	12.1396	13.0793	15.1947
115	3.1173	5.1346	7.651	10.0898	12.1274	13.0667	15.1756
115.1	3.1191	5.1308	7.6421	10.0741	12.1125	13.0526	15.1612
115.2	3.118	5.1248	7.6314	10.0618	12.0963	13.0456	15.1475
115.3	3.1141	5.1161	7.6203	10.0548	12.0877	13.0368	15.1316
115.4	3.1099	5.111	7.6154	10.0471	12.0812	13.0233	15.1203
115.5	3.1109	5.1094	7.6129	10.0381	12.0695	13.0154	15.1036
115.6	3.1125	5.1087	7.606	10.0352	12.0642	13.0025	15.0879
115.7	3.1116	5.1041	7.6067	10.0258	12.0535	12.9888	15.0744
115.8	3.1154	5.1073	7.6003	10.017	12.039	12.9799	15.0579
115.9	3.1112	5.1023	7.5937	10.0076	12.0276	12.9652	15.041
116	3.109	5.099	7.5879	9.9969	12.0142	12.953	15.0233
116.1	3.1103	5.0981	7.5807	9.9894	12.0028	12.9398	15.0093
116.2	3.1054	5.0912	7.5716	9.9814	11.9892	12.9255	14.9889
116.3	3.103	5.0866	7.5638	9.9742	11.9753	12.9069	14.9733
116.4	3.102	5.0808	7.5565	9.9648	11.959	12.896	14.9574
116.5	3.0991	5.0756	7.5438	9.9565	11.9488	12.8833	14.9461
116.6	3.0914	5.0663	7.5364	9.9462	11.9361	12.8729	14.9316
116.7	3.0905	5.0621	7.5273	9.9381	11.9235	12.8615	14.9147
116.8	3.0878	5.0535	7.5208	9.9318	11.9127	12.8507	14.8963
116.9	3.0896	5.0501	7.513	9.9244	11.9027	12.8374	14.8825
117	3.0896	5.0471	7.5043	9.9126	11.8925	12.8287	14.8672
117.1	3.0878	5.0443	7.4963	9.9035	11.882	12.8192	14.853
117.2	3.0848	5.0382	7.4931	9.8964	11.8703	12.8046	14.84
117.3	3.0832	5.0371	7.4882	9.8864	11.8578	12.7969	14.8229
117.4	3.0832	5.0338	7.4804	9.874	11.8466	12.7814	14.8117
117.5	3.0772	5.0289	7.4767	9.8628	11.8332	12.7703	14.7992
117.6	3.0743	5.0255	7.466	9.858	11.827	12.7623	14.7895
117.7	3.0694	5.0197	7.4611	9.8545	11.8191	12.7502	14.774
117.8	3.069	5.0158	7.4573	9.8508	11.8068	12.7356	14.7637
117.9	3.0687	5.0143	7.4528	9.8419	11.7937	12.7256	14.7474
118	3.0668	5.0163	7.4473	9.835	11.7819	12.7119	14.7333
118.1	3.0646	5.0116	7.4447	9.8268	11.7685	12.7039	14.7236
118.2	3.0662	5.0118	7.4409	9.8234	11.7582	12.6942	14.7126
118.3	3.0642	5.0065	7.4376	9.8147	11.7463	12.6828	14.7003
118.4	3.0675	5.0029	7.4295	9.8096	11.7379	12.6725	14.6883
118.5	3.0688	5	7.4243	9.8004	11.7272	12.6637	14.6786
118.6	3.0688	5	7.4218	9.7963	11.7183	12.6581	14.6677
118.7	3.0674	4.9976	7.4191	9.7913	11.7076	12.6446	14.6564
118.8	3.0716	4.9965	7.4145	9.7855	11.6971	12.6365	14.6464
118.9	3.0747	4.9967	7.4087	9.7784	11.6877	12.6278	14.6286
119	3.0745	4.9923	7.404	9.7747	11.6807	12.6154	14.6169
119.1	3.0738	4.9922	7.4013	9.7673	11.6719	12.6062	14.604
119.2	3.0729	4.9947	7.3955	9.761	11.6611	12.5961	14.5908
119.3	3.0689	4.9927	7.3938	9.7559	11.6536	12.584	14.5739
119.4	3.0683	4.9927	7.3942	9.7461	11.6426	12.5733	14.5614
119.5	3.0732	4.9915	7.3893	9.7346	11.633	12.5636	14.5497
119.6	3.0697	4.9925	7.3835	9.7252	11.6194	12.5555	14.5358
119.7	3.0682	4.9876	7.3816	9.7215	11.6131	12.5416	14.5213
119.8	3.0661	4.9862	7.3809	9.7113	11.6029	12.5267	14.5101
119.9	3.0668	4.9853	7.3766	9.7025	11.5926	12.5151	14.4937
120	3.064	4.981	7.373	9.6951	11.5821	12.5052	14.4801
120.1	3.0626	4.9766	7.3708	9.6844	11.5707	12.4926	14.4711
120.2	3.0633	4.9754	7.368	9.675	11.5604	12.484	14.459
120.3	3.0627	4.973	7.3647	9.6705	11.5523	12.4739	14.4473
120.4	3.0631	4.9702	7.3593	9.6637	11.5431	12.4598	14.4312
120.5	3.0648	4.9723	7.3553	9.6551	11.5329	12.4488	14.4177
120.6	3.062	4.967	7.3512	9.6517	11.5205	12.4382	14.4053
120.7	3.0592	4.9627	7.3468	9.646	11.5111	12.4282	14.391
120.8	3.0564	4.9604	7.3455	9.6409	11.4992	12.4176	14.3773
120.9	3.0548	4.9572	7.3387	9.6335	11.4883	12.4031	14.3664
121	3.0538	4.9512	7.3341	9.6247	11.4783	12.3907	14.3545
121.1	3.0518	4.9459	7.3262	9.6157	11.4687	12.381	14.3457
121.2	3.0475	4.9444	7.322	9.6129	11.4639	12.3733	14.3305
121.3	3.049	4.9426	7.3222	9.6079	11.4602	12.3605	14.3159
121.4	3.05	4.9419	7.321	9.5993	11.449	12.3459	14.3014
121.5	3.0518	4.9394	7.3175	9.5923	11.4405	12.3343	14.2831
121.6	3.0472	4.9363	7.3107	9.5822	11.4306	12.3177	14.272
121.7	3.0432	4.9301	7.3006	9.5694	11.4159	12.3087	14.2631
121.8	3.0398	4.9222	7.2886	9.5634	11.4066	12.3001	14.2448
121.9	3.034	4.9162	7.285	9.5566	11.4004	12.2853	14.2299
122	3.0343	4.9176	7.2821	9.5475	11.391	12.2771	14.2156
122.1	3.034	4.9171	7.2758	9.5402	11.3809	12.2642	14.2022
122.2	3.0301	4.9103	7.2682	9.5262	11.3662	12.2556	14.1872
122.3	3.0252	4.9057	7.2564	9.5174	11.3575	12.2454	14.1699
122.4	3.0192	4.8976	7.2512	9.5086	11.3469	12.236	14.1597
122.5	3.0172	4.895	7.2457	9.4981	11.3382	12.2268	14.1485
122.6	3.0141	4.8928	7.2427	9.4961	11.3285	12.2156	14.1313
122.7	3.0115	4.892	7.2398	9.4894	11.3173	12.2043	14.1176
122.8	3.0096	4.8933	7.2363	9.4824	11.3059	12.1965	14.1086
122.9	3.0088	4.8919	7.23	9.474	11.2949	12.1862	14.0977
123	3.0058	4.891	7.2282	9.4678	11.2855	12.1763	14.0843
123.1	3.0025	4.887	7.2279	9.4604	11.2751	12.1644	14.0715
123.2	3.0023	4.8878	7.2244	9.4486	11.2657	12.1501	14.0611
123.3	2.9975	4.8852	7.2201	9.438	11.2545	12.1399	14.0464
123.4	2.9946	4.881	7.2129	9.4333	11.2478	12.1278	14.0381
123.5	2.9914	4.8777	7.2072	9.4256	11.2382	12.1212	14.026
123.6	2.9901	4.879	7.1998	9.4192	11.2307	12.1138	14.0111
123.7	2.9888	4.8739	7.1935	9.4093	11.2218	12.1011	13.9982
123.8	2.9908	4.8707	7.1885	9.3961	11.2095	12.0965	13.9853
123.9	2.9898	4.8681	7.1801	9.3854	11.2034	12.09	13.9724
124	2.9858	4.8608	7.1756	9.3756	11.1956	12.0786	13.9589
124.1	2.9863	4.8577	7.1689	9.3688	11.1907	12.069	13.9465
124.2	2.9846	4.8561	7.1623	9.3599	11.1832	12.0556	13.9331
124.3	2.9836	4.8554	7.1559	9.352	11.1707	12.0467	13.9194
124.4	2.9816	4.8517	7.1476	9.3461	11.1617	12.0326	13.9072
124.5	2.9797	4.8456	7.1453	9.3386	11.1507	12.0203	13.8959
124.6	2.978	4.8444	7.1392	9.3294	11.1399	12.0074	13.8806
124.7	2.9771	4.8409	7.1307	9.3201	11.1312	11.9964	13.8652
124.8	2.9758	4.8341	7.1232	9.3097	11.1208	11.9865	13.8528
124.9	2.97	4.8281	7.1164	9.2996	11.1069	11.9739	13.8402
125	2.9664	4.822	7.1096	9.2933	11.0986	11.963	13.8322
125.1	2.9648	4.818	7.1067	9.288	11.0937	11.9528	13.8201
125.2	2.9676	4.8153	7.1033	9.2822	11.084	11.9418	13.8123
125.3	2.9702	4.811	7.1007	9.2696	11.0709	11.933	13.8014
125.4	2.9699	4.8075	7.0899	9.2641	11.0616	11.9262	13.7905
125.5	2.9655	4.8018	7.0813	9.2579	11.0547	11.9119	13.7785
125.6	2.9613	4.8016	7.0789	9.2493	11.0442	11.8995	13.7682
125.7	2.9611	4.801	7.0719	9.2405	11.0337	11.8873	13.7561
125.8	2.9582	4.7961	7.0622	9.2344	11.0248	11.8771	13.7431
125.9	2.9566	4.7904	7.0552	9.2272	11.0136	11.8666	13.7276
126	2.9571	4.7862	7.0501	9.2194	11.0045	11.8563	13.7192
126.1	2.9558	4.7803	7.0421	9.2123	10.9917	11.8466	13.7081
126.2	2.9525	4.7759	7.0337	9.2089	10.9846	11.8417	13.6934
126.3	2.9505	4.7741	7.0268	9.2045	10.9742	11.832	13.683
126.4	2.9494	4.7709	7.0229	9.1967	10.9597	11.8228	13.6709
126.5	2.9474	4.766	7.0142	9.1905	10.9523	11.8108	13.6574
126.6	2.9436	4.7617	7.0136	9.1811	10.9431	11.7982	13.6478
126.7	2.9461	4.7641	7.0065	9.1685	10.9347	11.7895	13.6385
126.8	2.9444	4.7615	7	9.1618	10.9284	11.7769	13.6284
126.9	2.943	4.7553	6.9939	9.155	10.923	11.7665	13.6164
127	2.9432	4.7579	6.991	9.1487	10.918	11.7597	13.6019
127.1	2.9408	4.7548	6.9844	9.1431	10.9116	11.7475	13.5857
127.2	2.9411	4.7548	6.9777	9.1351	10.902	11.7366	13.5729
127.3	2.9396	4.7514	6.9693	9.1238	10.8896	11.7238	13.5624
127.4	2.931	4.7478	6.9586	9.1121	10.8763	11.7148	13.5517
127.5	2.9276	4.7417	6.9505	9.1076	10.8702	11.7057	13.5391
127.6	2.9222	4.7389	6.9454	9.1003	10.8591	11.6945	13.5269
127.7	2.9256	4.7367	6.9411	9.0933	10.8477	11.6856	13.5148
127.8	2.9253	4.737	6.9351	9.086	10.8395	11.6735	13.4976
127.9	2.9232	4.7331	6.9309	9.0776	10.8328	11.6652	13.49
128	2.92	4.7297	6.9249	9.0676	10.82	11.6559	13.4794
128.1	2.9199	4.7252	6.9182	9.0619	10.8093	11.6457	13.467
128.2	2.9167	4.7176	6.914	9.0508	10.7987	11.6348	13.4597
128.3	2.9158	4.7169	6.9069	9.0484	10.7917	11.6252	13.4524
128.4	2.9136	4.7142	6.9069	9.0438	10.7829	11.6188	13.4463
128.5	2.9117	4.7134	6.9026	9.0372	10.7799	11.6095	13.4321
128.6	2.9109	4.7133	6.9015	9.0317	10.7691	11.5992	13.4196
128.7	2.9118	4.714	6.8967	9.0223	10.7593	11.59	13.4118
128.8	2.9115	4.7093	6.8908	9.0184	10.7541	11.581	13.4023
128.9	2.9087	4.7047	6.8855	9.015	10.7502	11.5728	13.3866
129	2.908	4.7034	6.8829	9.0081	10.7432	11.5597	13.3765
129.1	2.9071	4.6994	6.8781	8.9985	10.7306	11.5523	13.3663
129.2	2.9081	4.7004	6.8709	8.996	10.7208	11.5441	13.3561
129.3	2.904	4.6954	6.8663	8.9941	10.7128	11.5349	13.345
129.4	2.9047	4.6962	6.8595	8.9892	10.7062	11.5259	13.3348
129.5	2.9068	4.6926	6.8558	8.9807	10.6976	11.516	13.3216
129.6	2.9074	4.6946	6.8541	8.9749	10.6906	11.5044	13.3129
129.7	2.906	4.69	6.8477	8.9661	10.6808	11.4915	13.3028
129.8	2.9045	4.6879	6.8428	8.9616	10.6718	11.4827	13.2887
129.9	2.9011	4.6821	6.8364	8.9564	10.6636	11.4721	13.2772
130	2.8982	4.6774	6.8278	8.9537	10.6555	11.4624	13.2633
130.1	2.8961	4.6743	6.8215	8.9487	10.6489	11.4514	13.2536
130.2	2.8956	4.6678	6.8178	8.9381	10.6385	11.4456	13.24
130.3	2.8956	4.6627	6.8095	8.9288	10.6265	11.437	13.2264
130.4	2.8915	4.6548	6.8028	8.9233	10.6194	11.4271	13.219
130.5	2.89	4.651	6.7977	8.9199	10.6134	11.4199	13.2093
130.6	2.8857	4.6503	6.7948	8.9144	10.6081	11.4128	13.2015
130.7	2.8799	4.648	6.7946	8.9065	10.6009	11.4076	13.1933
130.8	2.877	4.6464	6.7905	8.9026	10.5953	11.3988	13.1838
130.9	2.8761	4.6475	6.7894	8.8973	10.5902	11.3912	13.1718
131	2.8792	4.651	6.7857	8.8941	10.5831	11.3818	13.1606
131.1	2.8787	4.6495	6.7818	8.8884	10.574	11.3753	13.148
131.2	2.8753	4.6455	6.7754	8.8825	10.5661	11.3642	13.1395
131.3	2.8713	4.6414	6.7721	8.8741	10.5554	11.3572	13.1234
131.4	2.8682	4.6423	6.7656	8.8679	10.5514	11.3447	13.1104
131.5	2.8669	4.6441	6.7651	8.8589	10.5405	11.3312	13.0992
131.6	2.8661	4.645	6.7592	8.8531	10.5325	11.3247	13.0894
131.7	2.8616	4.6383	6.7524	8.8487	10.5262	11.3205	13.0795
131.8	2.8586	4.6321	6.7503	8.8483	10.5233	11.3136	13.0683
131.9	2.8593	4.6322	6.75	8.843	10.5168	11.3069	13.0575
132	2.8582	4.6319	6.7462	8.8398	10.5077	11.3038	13.0491
132.1	2.8593	4.6311	6.743	8.8355	10.5027	11.2946	13.0385
132.2	2.8607	4.629	6.7388	8.8321	10.4992	11.286	13.0278
132.3	2.8623	4.6284	6.7367	8.8271	10.491	11.2738	13.0185
132.4	2.8627	4.6213	6.7322	8.82	10.4848	11.2615	13.0097
132.5	2.8607	4.6183	6.7245	8.8123	10.4781	11.2524	12.9995
132.6	2.8577	4.6145	6.7203	8.8073	10.4687	11.247	12.9924
132.7	2.8546	4.6094	6.7131	8.8062	10.4595	11.2429	12.9808
132.8	2.8535	4.6056	6.7099	8.8024	10.4517	11.2358	12.9698
132.9	2.8547	4.6036	6.7064	8.7961	10.4426	11.2296	12.9593
133	2.8549	4.6024	6.701	8.7895	10.435	11.2235	12.949
133.1	2.8553	4.5997	6.6958	8.7813	10.4262	11.2119	12.9402
133.2	2.8554	4.5976	6.6947	8.7742	10.4176	11.2056	12.9327
133.3	2.8526	4.5941	6.6925	8.7712	10.4103	11.1971	12.9222
133.4	2.8534	4.5895	6.6934	8.7695	10.4034	11.1895	12.9114
133.5	2.8616	4.5883	6.6907	8.768	10.3985	11.183	12.9014
133.6	2.8615	4.5899	6.6879	8.7638	10.3912	11.1752	12.8963
133.7	2.8608	4.5878	6.6859	8.7582	10.3829	11.1688	12.8889
133.8	2.8591	4.5868	6.6812	8.7535	10.3795	11.1654	12.8775
133.9	2.8588	4.5815	6.6849	8.7501	10.3734	11.1578	12.8709
134	2.8626	4.5847	6.6827	8.7414	10.3654	11.1504	12.8578
134.1	2.8647	4.5841	6.6773	8.7361	10.3603	11.1425	12.8491
134.2	2.8607	4.5819	6.6739	8.7284	10.3525	11.1352	12.8417
134.3	2.8608	4.586	6.6683	8.7258	10.3447	11.1292	12.828
134.4	2.8587	4.5831	6.6669	8.7224	10.3381	11.1156	12.815
134.5	2.8606	4.5798	6.6624	8.7123	10.3292	11.1023	12.8034
134.6	2.862	4.579	6.6571	8.7058	10.3181	11.0972	12.7955
134.7	2.8593	4.5737	6.6494	8.7012	10.3146	11.0922	12.7861
134.8	2.8569	4.5678	6.6492	8.6971	10.3095	11.0822	12.7745
134.9	2.8584	4.5679	6.6464	8.6896	10.303	11.0708	12.7642
135	2.8587	4.565	6.6397	8.682	10.2937	11.0588	12.7585
135.1	2.8559	4.56	6.6355	8.6772	10.2865	11.0545	12.7511
135.2	2.851	4.5539	6.6339	8.6729	10.2838	11.0434	12.7416
135.3	2.8463	4.553	6.6319	8.6674	10.2792	11.0378	12.7342
135.4	2.8456	4.5516	6.6282	8.6624	10.275	11.0308	12.7234
135.5	2.8445	4.5501	6.6286	8.6568	10.2684	11.0225	12.713
135.6	2.8422	4.5508	6.6263	8.6529	10.2607	11.0159	12.707
135.7	2.8416	4.5446	6.6232	8.648	10.2548	11.0132	12.6971
135.8	2.8439	4.5429	6.6223	8.6486	10.2507	11.0084	12.6865
135.9	2.8436	4.5447	6.6253	8.6444	10.2454	11.0019	12.6782
136	2.8454	4.5492	6.6242	8.6409	10.2413	10.9914	12.668
136.1	2.8459	4.5504	6.625	8.634	10.2314	10.9821	12.6614
136.2	2.845	4.5505	6.6179	8.6277	10.2232	10.9746	12.6543
136.3	2.8402	4.5512	6.6094	8.6239	10.2167	10.9653	12.648
136.4	2.835	4.5488	6.607	8.62	10.2126	10.9579	12.6431
136.5	2.8359	4.5482	6.6056	8.6133	10.2058	10.9535	12.6321
136.6	2.8362	4.5491	6.6073	8.6087	10.1977	10.9485	12.6211
136.7	2.8364	4.5463	6.6052	8.6066	10.1903	10.9389	12.6086
136.8	2.8386	4.5455	6.6024	8.6022	10.1847	10.9274	12.5973
136.9	2.8397	4.548	6.5998	8.594	10.1747	10.9167	12.5878
137	2.8377	4.5474	6.5913	8.5881	10.1644	10.9109	12.5791
137.1	2.8348	4.5395	6.5828	8.58	10.1581	10.9055	12.5678
137.2	2.8322	4.5334	6.5793	8.5757	10.1564	10.8963	12.5536
137.3	2.8328	4.5342	6.576	8.5678	10.1477	10.8897	12.5406
137.4	2.8343	4.5335	6.5715	8.56	10.14	10.8808	12.5321
137.5	2.8332	4.5269	6.5653	8.5541	10.1305	10.872	12.524
137.6	2.8314	4.5184	6.5577	8.5495	10.1265	10.8675	12.5159
137.7	2.8286	4.5115	6.5541	8.544	10.1206	10.8611	12.5049
137.8	2.8297	4.5083	6.5506	8.5402	10.1122	10.8499	12.4954
137.9	2.8321	4.5056	6.5446	8.531	10.1011	10.8442	12.4869
138	2.83	4.5008	6.5374	8.5261	10.0955	10.8338	12.4834
138.1	2.827	4.4993	6.5332	8.5186	10.0894	10.825	12.4757
138.2	2.8276	4.4982	6.527	8.5142	10.0819	10.8202	12.4628
138.3	2.8226	4.4965	6.5269	8.5068	10.073	10.8136	12.4544
138.4	2.8197	4.4938	6.5235	8.5008	10.0688	10.8072	12.4457
138.5	2.8174	4.4939	6.5226	8.497	10.0612	10.8042	12.4326
138.6	2.8156	4.4957	6.5211	8.493	10.0576	10.7966	12.4265
138.7	2.8157	4.4981	6.5186	8.4853	10.0518	10.7928	12.4212
138.8	2.8154	4.4991	6.5155	8.4786	10.0478	10.7831	12.4101
138.9	2.8108	4.4981	6.5145	8.4761	10.0415	10.7707	12.4027
139	2.811	4.499	6.5117	8.4682	10.0328	10.7654	12.3908
139.1	2.8111	4.4989	6.5064	8.4648	10.0277	10.7543	12.379
139.2	2.8057	4.4918	6.5018	8.4581	10.0169	10.7474	12.3703
139.3	2.8071	4.4882	6.4944	8.45	10.0089	10.7386	12.3652
139.4	2.8044	4.4825	6.4883	8.4444	10.001	10.7346	12.3577
139.5	2.7993	4.4773	6.4814	8.4405	9.9992	10.7278	12.3518
139.6	2.7917	4.4731	6.4812	8.4345	9.9925	10.7212	12.3407
139.7	2.7945	4.4735	6.4804	8.4274	9.9856	10.7126	12.3257
139.8	2.7949	4.4725	6.4753	8.4179	9.9766	10.7013	12.3186
139.9	2.7942	4.468	6.4694	8.4086	9.9663	10.6896	12.3104
140	2.7879	4.463	6.4591	8.4021	9.9584	10.6815	12.2972
140.1	2.7817	4.457	6.4535	8.3994	9.9506	10.6689	12.2924
140.2	2.7801	4.4513	6.4518	8.3951	9.9431	10.6646	12.288
140.3	2.7787	4.4498	6.4451	8.3916	9.9408	10.66	12.2807
140.4	2.7729	4.4406	6.4456	8.3903	9.9406	10.6527	12.2708
140.5	2.7768	4.438	6.4464	8.3829	9.9347	10.6433	12.2616
140.6	2.779	4.4404	6.4446	8.379	9.9244	10.6374	12.2547
140.7	2.7803	4.4368	6.439	8.3733	9.9154	10.6292	12.2456
140.8	2.7781	4.4319	6.4375	8.368	9.9083	10.6186	12.2414
140.9	2.7761	4.4308	6.4319	8.3616	9.8978	10.6144	12.2328
141	2.775	4.4308	6.4256	8.3574	9.8901	10.6094	12.2264
141.1	2.7712	4.4279	6.4269	8.35	9.8815	10.6025	12.2182
141.2	2.7729	4.4299	6.4224	8.3467	9.8773	10.5968	12.2097
141.3	2.7724	4.4284	6.4201	8.3422	9.8693	10.5915	12.2008
141.4	2.7753	4.4252	6.4172	8.3389	9.8635	10.5837	12.1881
141.5	2.7792	4.4231	6.413	8.3332	9.8539	10.5771	12.18
141.6	2.779	4.4181	6.4088	8.3257	9.8465	10.5711	12.1711
141.7	2.7784	4.4135	6.4021	8.3186	9.8401	10.5642	12.1607
141.8	2.7765	4.4108	6.3954	8.3133	9.8341	10.5547	12.1484
141.9	2.7725	4.4091	6.3905	8.3045	9.8264	10.5466	12.1431
142	2.7693	4.4066	6.3863	8.2977	9.8203	10.5388	12.1383
142.1	2.766	4.4031	6.3811	8.2927	9.816	10.5325	12.132
142.2	2.7633	4.3976	6.3784	8.2834	9.8081	10.527	12.1268
142.3	2.7652	4.3994	6.3769	8.2785	9.8003	10.5234	12.1164
142.4	2.7666	4.3961	6.376	8.2745	9.7931	10.5187	12.1048
142.5	2.7676	4.3947	6.3743	8.2726	9.7849	10.512	12.0931
142.6	2.7656	4.3939	6.3697	8.2627	9.7793	10.5013	12.0834
142.7	2.7655	4.3922	6.3594	8.2495	9.7742	10.4934	12.074
142.8	2.7642	4.3876	6.3514	8.2368	9.767	10.4876	12.067
142.9	2.7632	4.3851	6.3466	8.2333	9.7602	10.4832	12.0579
143	2.7601	4.3775	6.3369	8.2289	9.7588	10.477	12.0487
143.1	2.7576	4.3732	6.3368	8.2256	9.7564	10.4647	12.038
143.2	2.7576	4.3739	6.3393	8.2208	9.7498	10.4544	12.0307
143.3	2.7594	4.375	6.3365	8.2117	9.7397	10.4448	12.0307
143.4	2.7588	4.3714	6.3289	8.2029	9.7318	10.4416	12.0292
143.5	2.7514	4.3653	6.3231	8.205	9.7334	10.4336	12.023
143.6	2.748	4.3627	6.3264	8.2059	9.7323	10.4253	12.0169
143.7	2.7522	4.3706	6.3301	8.2007	9.7243	10.4214	12.007
143.8	2.7572	4.3734	6.3272	8.1989	9.7159	10.412	11.999
143.9	2.755	4.373	6.3275	8.1911	9.7097	10.4052	11.9926
144	2.7561	4.3766	6.3271	8.1858	9.7044	10.3978	11.9865
144.1	2.7534	4.3764	6.3249	8.1786	9.6958	10.3921	11.9729
144.2	2.7509	4.3697	6.3249	8.1736	9.6893	10.3835	11.9627
144.3	2.7456	4.3671	6.3233	8.1643	9.6834	10.3765	11.9549
144.4	2.746	4.3633	6.3154	8.1587	9.6807	10.3703	11.9443
144.5	2.7429	4.3596	6.3106	8.1527	9.6743	10.3617	11.9352
144.6	2.7443	4.3585	6.3053	8.1446	9.6673	10.3512	11.9308
144.7	2.7434	4.3554	6.3002	8.1392	9.6595	10.3424	11.9196
144.8	2.743	4.3528	6.298	8.1366	9.6516	10.3303	11.9076
144.9	2.7392	4.3498	6.2965	8.1274	9.6438	10.3232	11.8974
145	2.7376	4.3473	6.2891	8.1188	9.6373	10.3178	11.8839
145.1	2.7307	4.3424	6.282	8.1097	9.6301	10.3061	11.8792
145.2	2.7269	4.3378	6.2786	8.1	9.6197	10.3003	11.8749
145.3	2.725	4.3333	6.275	8.0952	9.6165	10.2946	11.8641
145.4	2.7189	4.3307	6.2714	8.0931	9.6107	10.2892	11.8529
145.5	2.7192	4.3336	6.2699	8.0874	9.6068	10.2793	11.8446
145.6	2.7224	4.3367	6.2688	8.077	9.598	10.2721	11.8333
145.7	2.7209	4.3328	6.2618	8.0703	9.5924	10.2612	11.8288
145.8	2.7158	4.3265	6.2588	8.0617	9.5831	10.2558	11.8259
145.9	2.7157	4.3244	6.2546	8.0611	9.5801	10.2509	11.8159
146	2.7134	4.3193	6.2545	8.0615	9.5779	10.2461	11.8083
146.1	2.7183	4.325	6.2564	8.0602	9.5723	10.2409	11.8046
146.2	2.719	4.3272	6.2572	8.0541	9.5678	10.24	11.7948
146.3	2.7181	4.3292	6.2531	8.0518	9.5652	10.2324	11.7811
146.4	2.7207	4.3278	6.2529	8.0485	9.558	10.2204	11.769
146.5	2.7242	4.3313	6.2484	8.0423	9.547	10.2111	11.7623
146.6	2.7219	4.3332	6.24	8.0354	9.5411	10.2097	11.7549
146.7	2.7172	4.3289	6.2332	8.0286	9.5403	10.2046	11.7486
146.8	2.7125	4.3254	6.2325	8.0247	9.5391	10.2021	11.7414
146.9	2.7129	4.3273	6.2287	8.022	9.5357	10.1996	11.7291
147	2.7119	4.3242	6.228	8.017	9.5322	10.1884	11.7207
147.1	2.7144	4.3225	6.2272	8.0106	9.5239	10.183	11.7066
147.2	2.7161	4.3232	6.2185	8.0097	9.5214	10.1733	11.6969
147.3	2.7143	4.3198	6.2155	8.0013	9.5109	10.1636	11.6837
147.4	2.7151	4.3205	6.2067	7.9963	9.5043	10.1566	11.6749
147.5	2.7096	4.3141	6.2061	7.9858	9.4939	10.1503	11.667
147.6	2.7063	4.312	6.2003	7.9785	9.488	10.1421	11.6591
147.7	2.7015	4.3074	6.196	7.9728	9.4804	10.1364	11.6534
147.8	2.6998	4.3047	6.1921	7.9724	9.476	10.1315	11.6418
147.9	2.6961	4.2999	6.1907	7.9687	9.4726	10.1209	11.6338
148	2.6954	4.2952	6.1893	7.9621	9.467	10.1136	11.6272
148.1	2.6977	4.2942	6.1828	7.9542	9.4574	10.1095	11.6151
148.2	2.6942	4.2896	6.1799	7.9502	9.4518	10.1024	11.6066
148.3	2.6917	4.2881	6.1762	7.9481	9.4469	10.0962	11.5962
148.4	2.6895	4.2861	6.1712	7.9439	9.4431	10.0875	11.5908
148.5	2.6861	4.2828	6.1664	7.9395	9.439	10.0792	11.5869
148.6	2.6858	4.2823	6.1625	7.9354	9.4383	10.073	11.582
148.7	2.6857	4.2776	6.1629	7.9357	9.4342	10.0648	11.5726
148.8	2.6844	4.2756	6.1639	7.936	9.4278	10.0561	11.5639
148.9	2.6847	4.2767	6.1623	7.9339	9.4235	10.0485	11.5546
149	2.6828	4.2736	6.155	7.9281	9.4179	10.0412	11.5493
149.1	2.6817	4.2721	6.1545	7.9227	9.4086	10.037	11.5412
149.2	2.6835	4.2692	6.1512	7.9187	9.4028	10.0317	11.5349
149.3	2.6818	4.2661	6.1449	7.9139	9.3977	10.0269	11.5265
149.4	2.6802	4.2624	6.1412	7.9127	9.3899	10.0226	11.5177
149.5	2.6776	4.2608	6.1412	7.9114	9.383	10.0167	11.5089
149.6	2.6822	4.2619	6.1398	7.9027	9.3728	10.0156	11.4958
149.7	2.6816	4.262	6.1336	7.8951	9.3666	10.0107	11.4859
149.8	2.6791	4.2545	6.1303	7.8862	9.3605	9.9995	11.4798
149.9	2.6767	4.2537	6.1283	7.8762	9.3556	9.9957	11.475
150	2.6745	4.2484	6.121	7.8756	9.3522	9.9927	11.4626
150.1	2.6695	4.2416	6.1157	7.8719	9.3473	9.9881	11.4553
150.2	2.6704	4.2391	6.1107	7.8659	9.3384	9.9853	11.4477
150.3	2.6715	4.2382	6.1024	7.8648	9.3358	9.9792	11.4401
150.4	2.6712	4.2339	6.1006	7.861	9.3297	9.971	11.4368
150.5	2.6719	4.2363	6.0993	7.8571	9.3256	9.9658	11.4313
150.6	2.6737	4.2338	6.0973	7.8539	9.3209	9.9613	11.4218
150.7	2.6726	4.2322	6.0969	7.8547	9.3173	9.9595	11.4125
150.8	2.6737	4.2316	6.0945	7.8528	9.3119	9.9552	11.4094
150.9	2.6744	4.2277	6.0944	7.8461	9.3074	9.9541	11.405
151	2.6755	4.2265	6.0897	7.8464	9.3065	9.9484	11.4016
151.1	2.6763	4.223	6.0927	7.8457	9.3002	9.9419	11.3972
151.2	2.6824	4.2264	6.0955	7.8468	9.2958	9.9397	11.3902
151.3	2.6852	4.2274	6.094	7.8415	9.2942	9.9382	11.3849
151.4	2.689	4.229	6.0902	7.8387	9.2905	9.9338	11.3851
151.5	2.6889	4.2273	6.0914	7.8338	9.2867	9.9328	11.3818
151.6	2.6878	4.2239	6.0896	7.8348	9.2853	9.9276	11.3759
151.7	2.6812	4.2243	6.0904	7.8374	9.278	9.9247	11.3712
151.8	2.6858	4.2297	6.0906	7.8366	9.272	9.9224	11.3638
151.9	2.6854	4.2299	6.0863	7.8337	9.2679	9.9185	11.3554
152	2.6861	4.2257	6.085	7.8305	9.2665	9.9158	11.3494
152.1	2.6828	4.2277	6.0818	7.825	9.2602	9.9099	11.3404
152.2	2.6811	4.2232	6.0799	7.8189	9.2557	9.9039	11.3317
152.3	2.6809	4.2191	6.0786	7.8163	9.2502	9.8963	11.3233
152.4	2.6837	4.215	6.0803	7.8091	9.2439	9.8889	11.316
152.5	2.6837	4.2131	6.0791	7.8041	9.2367	9.8815	11.3089
152.6	2.6825	4.2099	6.0758	7.7964	9.2327	9.8751	11.3023
152.7	2.6784	4.2055	6.0741	7.7902	9.2253	9.8674	11.2949
152.8	2.6762	4.2015	6.0721	7.7876	9.2192	9.8624	11.2837
152.9	2.6764	4.2017	6.069	7.7843	9.2107	9.8528	11.2761
153	2.6751	4.2005	6.0659	7.7792	9.2027	9.8449	11.2695
153.1	2.6746	4.2007	6.061	7.7744	9.1997	9.8396	11.26
153.2	2.6716	4.1965	6.0581	7.769	9.1958	9.8325	11.256
153.3	2.6703	4.1956	6.0606	7.7634	9.1896	9.8326	11.2468
153.4	2.6695	4.1929	6.0585	7.7635	9.1898	9.8333	11.245
153.5	2.6659	4.1892	6.0589	7.7592	9.1845	9.8297	11.2418
153.6	2.6662	4.191	6.0528	7.7578	9.1834	9.8245	11.2369
153.7	2.6634	4.1872	6.0536	7.756	9.1812	9.8189	11.2279
153.8	2.6641	4.1897	6.0531	7.7562	9.1777	9.8092	11.2226
153.9	2.6632	4.1928	6.0528	7.7497	9.1718	9.802	11.2169
154	2.6642	4.1958	6.0496	7.7473	9.1657	9.7989	11.2079
154.1	2.6639	4.1969	6.0486	7.7438	9.1578	9.792	11.1989
154.2	2.6637	4.1967	6.0462	7.7389	9.154	9.7832	11.1926
154.3	2.6646	4.1982	6.0438	7.7321	9.1459	9.7772	11.1873
154.4	2.6643	4.1986	6.041	7.7287	9.1417	9.7702	11.1847
154.5	2.6645	4.196	6.039	7.7247	9.1372	9.7695	11.1763
154.6	2.6631	4.1964	6.0377	7.7222	9.1349	9.767	11.1661
154.7	2.6617	4.1939	6.0378	7.7157	9.1295	9.763	11.158
154.8	2.6646	4.1968	6.0338	7.7085	9.1221	9.7591	11.1532
154.9	2.6637	4.1954	6.026	7.7034	9.1181	9.7549	11.1456
155	2.6629	4.1919	6.0205	7.6996	9.1115	9.753	11.1412
155.1	2.6612	4.1895	6.0187	7.6986	9.1036	9.7499	11.134
155.2	2.6637	4.1895	6.0149	7.6987	9.0991	9.7437	11.1275
155.3	2.6608	4.1899	6.0121	7.694	9.0939	9.7388	11.1202
155.4	2.6592	4.1882	6.0107	7.6921	9.0884	9.7325	11.1112
155.5	2.6618	4.1907	6.007	7.6874	9.085	9.7244	11.102
155.6	2.6638	4.1876	6.0031	7.6832	9.0819	9.7156	11.0914
155.7	2.6617	4.1855	5.9982	7.6787	9.0751	9.7032	11.0894
155.8	2.6602	4.1826	5.9924	7.6726	9.0705	9.7004	11.0811
155.9	2.6576	4.1781	5.9864	7.6721	9.0697	9.6923	11.0763
156	2.6553	4.1743	5.9834	7.6696	9.0695	9.6871	11.068
156.1	2.6566	4.1756	5.9801	7.6642	9.0663	9.6795	11.0685
156.2	2.6551	4.1732	5.9821	7.6592	9.0623	9.6741	11.0607
156.3	2.6548	4.1746	5.9824	7.658	9.0612	9.6675	11.0545
156.4	2.6554	4.1731	5.9813	7.6527	9.0539	9.6621	11.0517
156.5	2.6537	4.1752	5.9763	7.6509	9.0482	9.6598	11.0441
156.6	2.6519	4.1725	5.9736	7.6489	9.0432	9.6546	11.0383
156.7	2.65	4.1745	5.9747	7.646	9.0365	9.6497	11.0345
156.8	2.6505	4.1761	5.9704	7.6414	9.0314	9.6409	11.027
156.9	2.6506	4.1717	5.9672	7.6353	9.0266	9.6354	11.0156
157	2.6478	4.1689	5.9611	7.6306	9.0213	9.6286	11.0062
157.1	2.6463	4.1669	5.956	7.6257	9.0133	9.6237	10.9961
157.2	2.6438	4.1618	5.9524	7.6215	9.0115	9.6199	10.9871
157.3	2.6398	4.1567	5.9496	7.6167	9.0061	9.6139	10.9782
157.4	2.6358	4.1533	5.9473	7.6168	9.0008	9.6055	10.9698
157.5	2.6346	4.1517	5.9452	7.6142	8.9965	9.5999	10.9574
157.6	2.6342	4.1521	5.9424	7.6117	8.9923	9.5879	10.949
157.7	2.6358	4.1507	5.9408	7.6024	8.9815	9.583	10.9417
157.8	2.638	4.1502	5.9357	7.5947	8.9772	9.5767	10.9325
157.9	2.6326	4.1452	5.9329	7.5911	8.9751	9.5688	10.9233
158	2.6325	4.146	5.9322	7.5863	8.9713	9.561	10.9179
158.1	2.6313	4.1508	5.9286	7.5837	8.964	9.5569	10.9118
158.2	2.6298	4.148	5.927	7.5808	8.9567	9.5532	10.9092
158.3	2.6316	4.1487	5.9213	7.5791	8.9532	9.5507	10.9052
158.4	2.6293	4.1472	5.9176	7.5786	8.9518	9.5497	10.8967
158.5	2.6258	4.1487	5.9139	7.5808	8.9512	9.545	10.8899
158.6	2.6252	4.1484	5.9134	7.5742	8.9493	9.5435	10.8839
158.7	2.6287	4.1533	5.9103	7.5748	8.9452	9.5411	10.8763
158.8	2.6287	4.1521	5.9073	7.5758	8.9444	9.5398	10.8736
158.9	2.6325	4.1532	5.9046	7.571	8.9432	9.5326	10.8703
159	2.6353	4.152	5.9018	7.5683	8.9419	9.5255	10.8681
159.1	2.6359	4.1512	5.9002	7.5653	8.9361	9.5192	10.8613
159.2	2.6356	4.1506	5.8994	7.5643	8.933	9.5187	10.8583
159.3	2.6337	4.1505	5.8989	7.5647	8.9317	9.5128	10.8528
159.4	2.636	4.154	5.8972	7.5598	8.927	9.5055	10.8522
159.5	2.6368	4.1539	5.8941	7.5544	8.9212	9.4969	10.8451
159.6	2.6394	4.1535	5.8897	7.5556	8.9213	9.4938	10.8373
159.7	2.641	4.1517	5.8887	7.5542	8.9174	9.4875	10.8319
159.8	2.6435	4.1557	5.8876	7.5526	8.911	9.4819	10.8256
159.9	2.6439	4.1555	5.881	7.5479	8.9059	9.4747	10.814
160	2.6432	4.1518	5.8797	7.543	8.9	9.468	10.811
160.1	2.6438	4.1474	5.8764	7.5369	8.892	9.4636	10.809
160.2	2.6428	4.1421	5.8715	7.5375	8.8914	9.4612	10.8003
160.3	2.6366	4.1356	5.8694	7.5391	8.8873	9.4552	10.7919
160.4	2.635	4.1351	5.8668	7.5366	8.8821	9.4476	10.7846
160.5	2.6368	4.1347	5.866	7.5297	8.8759	9.4423	10.7734
160.6	2.6348	4.131	5.8642	7.5263	8.8691	9.4315	10.7687
160.7	2.6343	4.1279	5.8622	7.5201	8.8611	9.4258	10.7687
160.8	2.6349	4.127	5.8561	7.5202	8.855	9.4207	10.767
160.9	2.6301	4.1225	5.8555	7.5239	8.8538	9.4186	10.7611
161	2.6295	4.1219	5.8601	7.525	8.8506	9.416	10.7557
161.1	2.6323	4.1265	5.8619	7.5213	8.8439	9.4098	10.7454
161.2	2.6349	4.128	5.8604	7.5156	8.841	9.4014	10.7393
161.3	2.6319	4.1281	5.8624	7.5057	8.8334	9.3951	10.7359
161.4	2.6294	4.1259	5.8601	7.4999	8.8266	9.3943	10.731
161.5	2.6282	4.1236	5.8602	7.4996	8.8247	9.3902	10.7258
161.6	2.6226	4.1193	5.8602	7.4979	8.8208	9.3842	10.7214
161.7	2.6222	4.122	5.857	7.4953	8.8138	9.3821	10.7176
161.8	2.623	4.1194	5.854	7.4965	8.8112	9.3833	10.7127
161.9	2.6254	4.118	5.8548	7.5005	8.8067	9.3829	10.7063
162	2.6254	4.1173	5.8556	7.5028	8.8031	9.382	10.6991
162.1	2.6278	4.1215	5.8556	7.5004	8.7929	9.3755	10.6913
162.2	2.6325	4.1233	5.8546	7.4984	8.7838	9.3684	10.6808
162.3	2.633	4.1189	5.8489	7.4961	8.7767	9.3608	10.6754
162.4	2.6342	4.1131	5.8454	7.493	8.7727	9.3544	10.6722
162.5	2.6313	4.1123	5.8414	7.4913	8.7674	9.3513	10.6645
[truncated: 275 more rows]

## Sheet: Fig.1b
Fig.1b	The binding affinity of KSHV gHgL to LBD.
Time (s)	4 nM	8 nM	16 nM	32 nM	64 nM	128 nM	258 nM
-37	-0.1413	0.1036	-0.0741	0.275	0.0499	0.1594	0.2354			SPR ligand: LBD
-36.9	-0.1659	0.0678	-0.0686	0.1599	0.0568	0.0909	0.2604			SPR analyte: KSHV gHgL
-36.8	-0.137	0.0682	-0.0098	0.0382	0.0874	0.0821	0.2591
-36.7	-0.1289	0.0408	-0.0062	0.0521	0.0626	0.0712	0.2281				KD (M)
-36.6	-0.1345	0.028	-0.0093	0.0337	0.0832	0.0688	0.2476			replicate 1	1.09383e-08
-36.5	-0.1283	0.0152	-0.0236	0.0177	0.1128	0.0639	0.2532			replicate 2	1.7911e-08
-36.4	-0.1239	0.0157	0.0037	0.0412	0.0994	0.0762	0.2813			replicate 3	2.35355e-08
-36.3	-0.119	0.0384	-0.0076	0.0221	0.0978	0.0708	0.2674			Mean	1.74616e-08
-36.2	-0.0937	0.0255	-0.0051	-0.0013	0.0781	0.068	0.2658			SEM	3.64478e-09
-36.1	-0.1027	0.0193	-0.0144	-0.0464	0.0706	0.0517	0.2446
-36	-0.0899	0.0002	-0.0192	-0.0661	0.0731	0.0134	0.2311
-35.9	-0.1	-0.0306	-0.0312	-0.0909	0.0675	0.013	0.223
-35.8	-0.1051	-0.0495	-0.0344	-0.0912	0.0689	0.0048	0.1948
-35.7	-0.1091	-0.0463	-0.034	-0.0758	0.0594	0.0079	0.2007
-35.6	-0.1103	-0.0369	-0.0448	-0.066	0.0482	0.0084	0.2009
-35.5	-0.1037	-0.0377	-0.052	-0.047	0.0476	0.0184	0.2044
-35.4	-0.1079	-0.0292	-0.0558	-0.0424	0.0496	0.0138	0.2033
-35.3	-0.0967	-0.0342	-0.065	-0.0357	0.0394	0.031	0.2114
-35.2	-0.0983	-0.038	-0.0729	-0.0289	0.0416	0.0194	0.2084
-35.1	-0.098	-0.0416	-0.0634	-0.0452	0.0491	0.0173	0.1946
-35	-0.1074	-0.0415	-0.0683	-0.041	0.0525	0.0154	0.1992
-34.9	-0.1086	-0.0375	-0.0589	-0.0317	0.0542	0.0271	0.1998
-34.8	-0.1059	-0.036	-0.0546	-0.0307	0.0394	0.0307	0.2026
-34.7	-0.1133	-0.0315	-0.0485	-0.0304	0.0459	0.0272	0.2066
-34.6	-0.1104	-0.0313	-0.0418	-0.0295	0.0503	0.0239	0.2055
-34.5	-0.1092	-0.0256	-0.0418	-0.029	0.0495	0.0285	0.2043
-34.4	-0.11	-0.0317	-0.0448	-0.0272	0.0498	0.0281	0.2073
-34.3	-0.1022	-0.0293	-0.0409	-0.0238	0.049	0.0252	0.2025
-34.2	-0.0856	-0.0222	-0.0337	-0.0165	0.0387	0.0275	0.2024
-34.1	-0.0875	-0.0207	-0.031	-0.0208	0.0343	0.0223	0.2018
-34	-0.0844	-0.0134	-0.0269	-0.0164	0.0354	0.0215	0.1998
-33.9	-0.0803	-0.0175	-0.0168	-0.0165	0.0408	0.0211	0.2099
-33.8	-0.0785	-0.0118	-0.0255	-0.0185	0.0407	0.0184	0.1991
-33.7	-0.0739	-0.0109	-0.0176	-0.0153	0.0452	0.0192	0.1957
-33.6	-0.0644	-0.0099	-0.0182	-0.0064	0.0515	0.0315	0.2096
-33.5	-0.0664	-0.0041	-0.0176	-0.0017	0.0453	0.0428	0.2084
-33.4	-0.064	-0.0172	-0.023	0.0007	0.0597	0.0471	0.2033
-33.3	-0.0654	-0.0128	-0.026	0.0028	0.062	0.0517	0.2073
-33.2	-0.0669	-0.02	-0.0301	0.0133	0.0633	0.0543	0.2074
-33.1	-0.0688	-0.0219	-0.0287	0.0151	0.067	0.0548	0.2077
-33	-0.0702	-0.0273	-0.0294	0.0157	0.062	0.0582	0.2051
-32.9	-0.071	-0.0291	-0.0261	0.0142	0.058	0.0552	0.2116
-32.8	-0.073	-0.0351	-0.0316	0.0023	0.0569	0.0507	0.2083
-32.7	-0.0745	-0.04	-0.03	0.0024	0.0516	0.0468	0.2146
-32.6	-0.0791	-0.0364	-0.0352	-0.0066	0.0464	0.0447	0.2142
-32.5	-0.0749	-0.0367	-0.036	-0.0139	0.05	0.0363	0.2082
-32.4	-0.0782	-0.0364	-0.0359	-0.0165	0.0558	0.0388	0.2045
-32.3	-0.0815	-0.0389	-0.0343	-0.016	0.0559	0.0345	0.1986
-32.2	-0.0852	-0.0455	-0.0291	-0.0131	0.0616	0.0346	0.199
-32.1	-0.0877	-0.0404	-0.0209	-0.0064	0.0527	0.0445	0.2025
-32	-0.0875	-0.0339	-0.0229	-0.0089	0.0537	0.0403	0.1952
-31.9	-0.0796	-0.0287	-0.0156	-0.0049	0.0538	0.0446	0.1974
-31.8	-0.0775	-0.0253	-0.0113	-0.0083	0.0509	0.051	0.1954
-31.7	-0.074	-0.0206	-0.0116	-0.0123	0.0445	0.0485	0.1946
-31.6	-0.0683	-0.0204	-0.0162	-0.0137	0.0423	0.0488	0.1915
-31.5	-0.0665	-0.021	-0.0213	-0.0157	0.0464	0.0445	0.1887
-31.4	-0.0634	-0.0224	-0.0224	-0.0123	0.0428	0.0525	0.1895
-31.3	-0.0653	-0.0172	-0.02	-0.0046	0.0402	0.0562	0.1937
-31.2	-0.0579	-0.0129	-0.0239	-0.0039	0.0415	0.0549	0.2004
-31.1	-0.0517	-0.0211	-0.0247	-0.0029	0.0382	0.0541	0.203
-31	-0.0451	-0.0205	-0.0284	-0.008	0.0401	0.0522	0.2011
-30.9	-0.0462	-0.0216	-0.0238	-0.0028	0.0391	0.0537	0.2025
-30.8	-0.0433	-0.0195	-0.0224	-0.0011	0.0366	0.0559	0.205
-30.7	-0.0367	-0.0186	-0.0207	0.0001	0.0348	0.0578	0.207
-30.6	-0.0303	-0.0179	-0.0172	0.003	0.0343	0.0583	0.2089
-30.5	-0.0265	-0.0173	-0.0112	0.0019	0.037	0.0643	0.2098
-30.4	-0.0198	-0.0175	-0.0099	0.0045	0.0427	0.0679	0.2086
-30.3	-0.0201	-0.0153	-0.0067	0.0067	0.0405	0.0731	0.2092
-30.2	-0.0205	-0.0165	-0.0041	0.0084	0.0357	0.072	0.2071
-30.1	-0.0219	-0.0165	-0.0099	0.0077	0.0348	0.0733	0.207
-30	-0.0265	-0.0192	-0.0132	0.0065	0.0354	0.0722	0.208
-29.9	-0.0272	-0.0212	-0.0135	0.006	0.0348	0.0693	0.2076
-29.8	-0.0306	-0.0215	-0.0126	0.0046	0.0348	0.0712	0.2052
-29.7	-0.0295	-0.0212	-0.0127	0.0047	0.0365	0.074	0.205
-29.6	-0.0299	-0.0168	-0.0066	0.013	0.0377	0.0768	0.2063
-29.5	-0.0266	-0.0139	-0.0082	0.0136	0.042	0.0794	0.2056
-29.4	-0.0232	-0.012	-0.0054	0.0133	0.0389	0.0797	0.2072
-29.3	-0.0203	-0.011	-0.0086	0.0115	0.0336	0.0742	0.2058
-29.2	-0.0167	-0.0107	-0.0083	0.0121	0.0296	0.0681	0.2062
-29.1	-0.0179	-0.0125	-0.0082	0.011	0.0285	0.0674	0.2064
-29	-0.0152	-0.0111	-0.0076	0.0104	0.0323	0.0669	0.2046
-28.9	-0.0135	-0.0105	-0.0067	0.0143	0.0317	0.0685	0.2084
-28.8	-0.0124	-0.0109	-0.0063	0.0149	0.0304	0.0689	0.2091
-28.7	-0.011	-0.0081	-0.0069	0.0149	0.0253	0.0723	0.205
-28.6	-0.0062	-0.0069	-0.0064	0.0138	0.021	0.0728	0.2018
-28.5	-0.0052	-0.0074	-0.0057	0.0112	0.0155	0.0654	0.1959
-28.4	-0.0102	-0.0115	-0.0047	0.0137	0.0135	0.0677	0.1958
-28.3	-0.0151	-0.0083	-0.0039	0.011	0.0134	0.0648	0.192
-28.2	-0.0154	-0.0069	-0.0047	0.016	0.0196	0.0634	0.1893
-28.1	-0.0137	-0.0046	-0.005	0.0218	0.0179	0.0681	0.1921
-28	-0.0107	-0.0014	-0.0075	0.0214	0.0167	0.0649	0.1913
-27.9	-0.0073	-0.0015	-0.0068	0.0234	0.0147	0.0632	0.1913
-27.8	-0.0097	-0.0023	-0.0095	0.0231	0.0142	0.064	0.1895
-27.7	-0.0107	-0.0028	-0.0052	0.022	0.0162	0.0635	0.1851
-27.6	-0.0125	-0.0023	-0.001	0.0247	0.0211	0.0667	0.1888
-27.5	-0.008	-0.0029	0.0042	0.0293	0.0253	0.072	0.1935
-27.4	-0.0028	0.0052	-0.0021	0.0301	0.0255	0.068	0.1941
-27.3	0.0016	0.0007	-0.0051	0.029	0.0249	0.0674	0.1959
-27.2	-0.0007	0.0021	-0.0035	0.0286	0.0241	0.0717	0.1961
-27.1	0.0025	0.0053	-0.0021	0.0264	0.0272	0.0709	0.1934
-27	0.0003	0.0045	-0.003	0.0296	0.029	0.0699	0.1922
-26.9	0.0013	0.0042	-0.0047	0.027	0.0306	0.0696	0.1909
-26.8	0.0056	0.0066	-0.005	0.0247	0.0342	0.0677	0.1923
-26.7	0.0034	0.0099	0.0016	0.0284	0.0346	0.068	0.1956
-26.6	0.0049	0.0162	0.0101	0.0343	0.04	0.0735	0.1955
-26.5	0.0087	0.0203	0.0152	0.0339	0.0422	0.0755	0.1955
-26.4	0.0151	0.0223	0.0185	0.0294	0.0417	0.0776	0.1935
-26.3	0.0206	0.0224	0.0189	0.0285	0.0423	0.0797	0.1891
-26.2	0.0231	0.0242	0.0191	0.0297	0.0396	0.0811	0.1897
-26.1	0.0253	0.0239	0.0201	0.0264	0.0337	0.0792	0.1879
-26	0.0288	0.0245	0.0198	0.0256	0.0325	0.0794	0.1876
-25.9	0.0272	0.023	0.0253	0.0306	0.0331	0.083	0.1859
-25.8	0.0255	0.0198	0.0262	0.03	0.0316	0.0837	0.1827
-25.7	0.0304	0.0189	0.023	0.0273	0.0314	0.0818	0.1782
-25.6	0.0297	0.0178	0.0225	0.0291	0.0386	0.0816	0.1795
-25.5	0.0261	0.02	0.0262	0.0344	0.044	0.09	0.1844
-25.4	0.0258	0.0254	0.0225	0.0385	0.0447	0.0894	0.1832
-25.3	0.0307	0.0247	0.0148	0.0359	0.0459	0.0876	0.1816
-25.2	0.0317	0.0206	0.0144	0.0331	0.0454	0.0855	0.1797
-25.1	0.0284	0.0185	0.0137	0.0319	0.0441	0.0812	0.1739
-25	0.0248	0.0174	0.0086	0.0276	0.042	0.0801	0.1667
-24.9	0.0233	0.0166	0.0044	0.0232	0.0388	0.0796	0.166
-24.8	0.0233	0.0191	0.0024	0.0233	0.0409	0.0754	0.1684
-24.7	0.0239	0.0196	0.0092	0.0236	0.0429	0.0819	0.1736
-24.6	0.0248	0.0249	0.012	0.0244	0.0447	0.0821	0.1778
-24.5	0.0274	0.0232	0.0111	0.0246	0.0466	0.0842	0.175
-24.4	0.0287	0.0242	0.0146	0.0284	0.0406	0.0892	0.1795
-24.3	0.0297	0.0274	0.0124	0.0276	0.0389	0.0844	0.1761
-24.2	0.0333	0.0261	0.0064	0.0251	0.0387	0.081	0.1751
-24.1	0.0275	0.0279	0.003	0.0231	0.0418	0.082	0.1747
-24	0.0247	0.0268	0.0084	0.0223	0.044	0.0841	0.1736
-23.9	0.0234	0.0281	0.0133	0.0276	0.0418	0.0852	0.1725
-23.8	0.0248	0.0278	0.0161	0.0291	0.0451	0.0884	0.1719
-23.7	0.0246	0.026	0.0177	0.0263	0.043	0.0923	0.1723
-23.6	0.0229	0.0284	0.0199	0.0301	0.0415	0.0906	0.1708
-23.5	0.0264	0.0284	0.0185	0.025	0.0413	0.087	0.1685
-23.4	0.0276	0.0279	0.0174	0.0218	0.0453	0.0877	0.1662
-23.3	0.0287	0.0247	0.0192	0.0223	0.047	0.0881	0.1682
-23.2	0.0287	0.0261	0.0209	0.0227	0.0473	0.0903	0.1679
-23.1	0.0255	0.0274	0.0175	0.0244	0.0395	0.0926	0.1692
-23	0.0276	0.0285	0.0143	0.0206	0.0469	0.0879	0.1684
-22.9	0.0342	0.0274	0.0228	0.024	0.0466	0.0986	0.1726
-22.8	0.0356	0.0347	0.0241	0.0249	0.0487	0.1004	0.1729
-22.7	0.04	0.0351	0.0295	0.0262	0.0382	0.0997	0.182
-22.6	0.0405	0.0418	0.0188	0.0202	0.0376	0.0919	0.1791
-22.5	0.0391	0.0369	0.0146	0.0205	0.0388	0.0916	0.1724
-22.4	0.0358	0.0371	0.0136	0.0244	0.035	0.0969	0.1715
-22.3	0.0435	0.0365	0.0063	0.0229	0.0393	0.0918	0.1695
-22.2	0.0458	0.03	0.0135	0.0345	0.0428	0.1001	0.1725
-22.1	0.0437	0.0352	0.0132	0.0408	0.0459	0.0983	0.1733
-22	0.051	0.0338	0.0109	0.0347	0.0391	0.1014	0.1694
-21.9	0.0503	0.0341	0.0073	0.036	0.0351	0.1006	0.1687
-21.8	0.0526	0.0311	0.0076	0.0335	0.0319	0.0931	0.1626
-21.7	0.0484	0.0184	0.0014	0.0319	0.0382	0.0917	0.162
-21.6	0.043	0.0162	-0.0021	0.0337	0.0401	0.0893	0.1628
-21.5	0.0425	0.0174	0.0028	0.0307	0.0416	0.0938	0.1643
-21.4	0.0371	0.0136	0.0115	0.0326	0.0444	0.0985	0.1702
-21.3	0.0364	0.0128	0.0186	0.0349	0.0548	0.1034	0.1768
-21.2	0.0451	0.0122	0.0225	0.0393	0.0547	0.1063	0.1869
-21.1	0.0522	0.0231	0.0187	0.0398	0.0479	0.0987	0.1935
-21	0.0626	0.0365	0.0256	0.0369	0.05	0.0953	0.1885
-20.9	0.0609	0.0391	0.0251	0.0379	0.0455	0.0938	0.1846
-20.8	0.0582	0.0423	0.0216	0.0354	0.0507	0.0892	0.1827
-20.7	0.0654	0.0393	0.0294	0.041	0.0468	0.1	0.1896
-20.6	0.0604	0.0439	0.0307	0.0374	0.0529	0.0962	0.1827
-20.5	0.0664	0.0349	0.0281	0.0365	0.0577	0.0944	0.1785
-20.4	0.0635	0.0358	0.026	0.033	0.0503	0.0944	0.1733
-20.3	0.0703	0.0372	0.0179	0.0223	0.0537	0.0911	0.1585
-20.2	0.0718	0.0381	0.0264	0.0223	0.0527	0.0972	0.1596
-20.1	0.0647	0.0409	0.0259	0.0251	0.0447	0.0898	0.1576
-20	0.0683	0.039	0.0225	0.0166	0.048	0.0761	0.1478
-19.9	0.0713	0.0303	0.0338	0.0212	0.0455	0.0803	0.1489
-19.8	0.0679	0.0305	0.0252	0.0202	0.0359	0.0774	0.1443
-19.7	0.0705	0.0331	0.0184	0.0147	0.0379	0.0683	0.1367
-19.6	0.0749	0.0301	0.0113	0.0192	0.0316	0.0621	0.1391
-19.5	0.0726	0.0268	0.007	0.0139	0.0309	0.0565	0.1375
-19.4	0.0615	0.0268	0.0011	0.0164	0.0362	0.0556	0.1346
-19.3	0.055	0.0174	-0.0052	0.0135	0.0381	0.0557	0.1323
-19.2	0.0469	0.0147	-0.0055	0.0149	0.0376	0.0582	0.1309
-19.1	0.0406	0.0109	0.0007	0.024	0.0343	0.0611	0.1327
-19	0.0412	0.017	0.0044	0.0277	0.0402	0.0614	0.1294
-18.9	0.0438	0.0204	0.0049	0.0286	0.0461	0.0667	0.127
-18.8	0.0493	0.0182	0.012	0.024	0.0405	0.0632	0.1297
-18.7	0.0509	0.018	0.0104	0.021	0.0492	0.0621	0.1308
-18.6	0.048	0.0183	0.013	0.021	0.0366	0.0628	0.1356
-18.5	0.051	0.0273	0.0073	0.0129	0.0254	0.0541	0.1268
-18.4	0.0568	0.0345	-0.0033	0.0044	0.0119	0.0453	0.121
-18.3	0.0506	0.03	-0.0239	-0.0025	0.0065	0.0312	0.1139
-18.2	0.0418	0.0257	-0.0285	-0.0046	0.013	0.0285	0.1113
-18.1	0.0334	0.0227	-0.026	0.0031	0.0181	0.0384	0.114
-18	0.0341	0.0278	-0.0248	-0.0018	0.0158	0.0356	0.102
-17.9	0.0353	0.0227	-0.0436	-0.0014	0.016	0.0302	0.0936
-17.8	0.0266	0.0169	-0.0472	-0.0094	0.0261	0.0311	0.094
-17.7	0.0261	0.0039	-0.0375	-0.0049	0.0294	0.0389	0.0972
-17.6	0.0221	0.0113	-0.0234	-0.0102	0.031	0.0374	0.0972
-17.5	0.0282	0.0176	-0.0164	-0.0066	0.0288	0.0372	0.1005
-17.4	0.0344	0.0247	-0.0069	0.0031	0.0137	0.0356	0.1055
-17.3	0.0412	0.0344	-0.0164	0.0046	0.0073	0.0245	0.1003
-17.2	0.0484	0.0383	-0.0197	0.0185	0.0002	0.023	0.1097
-17.1	0.0373	0.0366	-0.0313	0.0192	-0.0022	0.0254	0.1098
-17	0.0321	0.0305	-0.0394	0.0247	-0.0025	0.0279	0.1134
-16.9	0.0291	0.029	-0.0568	0.0277	-0.0065	0.0267	0.1214
-16.8	0.0336	0.0204	-0.0687	0.0242	8.33e-10	0.0194	0.1204
-16.7	0.032	0.005	-0.0669	0.0205	0.0012	0.0224	0.1188
-16.6	0.0212	-0.0014	-0.0682	0.0209	0.0024	0.0257	0.1249
-16.5	0.0191	-0.0078	-0.0622	0.0182	-0.0049	0.0294	0.12
-16.4	0.0205	-0.0043	-0.0583	0.0189	-0.0174	0.0297	0.1193
-16.3	0.0198	-0.0028	-0.0565	0.023	-0.0247	0.0261	0.1221
-16.2	0.0144	0.0015	-0.0557	0.0239	-0.0356	0.0203	0.1191
-16.1	0.0094	0.001	-0.0568	0.0245	-0.0426	0.0179	0.114
-16	0.0091	0.0026	-0.055	0.0352	-0.0531	0.0218	0.1175
-15.9	0.0083	0.0109	-0.0558	0.0376	-0.0578	0.0202	0.1185
-15.8	0.0101	0.0188	-0.0623	0.0362	-0.0689	0.0139	0.1169
-15.7	0.0111	0.0232	-0.0622	0.0432	-0.0778	0.0123	0.1196
-15.6	0.0103	0.0204	-0.0639	0.0301	-0.0819	0.0052	0.1216
-15.5	0.0067	0.008	-0.0624	0.0299	-0.0719	0.0014	0.1239
-15.4	-0.0115	-0.002	-0.0553	0.031	-0.0762	-0.0002	0.135
-15.3	-0.0156	-0.0051	-0.0644	0.0174	-0.0606	-0.0194	0.1135
-15.2	-0.0207	0.0007	-0.0637	0.0045	-0.0383	-0.0021	0.1274
-15.1	-0.0405	0.0022	-0.0615	0.0084	-0.0185	0.0154	0.1153
-15	-0.0376	0.0067	-0.0554	0.0199	-0.0218	0.0181	0.1264
-14.9	-0.0331	0.0138	-0.0502	0.0267	-0.0346	0.0147	0.1263
-14.8	-0.0181	0.012	-0.0616	0.0193	-0.022	-0.0002	0.1065
-14.7	-0.0172	-0.0075	-0.057	0.0215	-0.0055	0.0117	0.1034
-14.6	-0.0401	1.86e-09	-0.048	0.0314	-0.0053	0.0232	0.1218
-14.5	-0.0481	0.0136	-0.0515	0.0355	-0.0006	0.0261	0.1292
-14.4	-0.0418	0.0132	-0.0558	0.043	-0.0024	0.031	0.1348
-14.3	-0.0404	0.0112	-0.0532	0.0439	-0.0023	0.0308	0.1349
-14.2	-0.0417	0.0107	-0.0472	0.0407	0.0005	0.0342	0.1265
-14.1	-0.0413	0.0071	-0.0382	0.0442	0.0008	0.0352	0.129
-14	-0.0283	0.0098	-0.024	0.042	-0.0005	0.0412	0.1343
-13.9	-0.0144	0.0144	-0.0117	0.042	0.0011	0.0395	0.1409
-13.8	0.0027	0.0211	-0.0071	0.039	-0.0074	0.0396	0.1463
-13.7	0.0116	0.0308	-0.0115	0.0332	-0.011	0.0286	0.1405
-13.6	0.0126	0.0199	-0.007	0.0323	-0.0036	0.027	0.1441
-13.5	0.0087	0.0198	0.0008	0.037	-0.002	0.0309	0.1499
-13.4	0.0166	0.0291	0.0022	0.0287	-0.0041	0.0243	0.1512
-13.3	0.0241	0.0168	-0.0113	0.0253	-0.0116	0.0169	0.1443
-13.2	0.0205	0.0081	-0.0204	0.0316	-0.0201	0.0164	0.1326
-13.1	0.0078	0.0031	-0.0383	0.0363	-0.0352	0.0145	0.1358
-13	-0.0052	-0.0002	-0.0569	0.027	-0.0343	0.0073	0.1342
-12.9	-0.0221	-0.0104	-0.0595	0.0258	-0.0281	0.0081	0.1277
-12.8	-0.0301	-0.0094	-0.0493	0.0296	-0.024	0.0168	0.1292
-12.7	-0.0266	-0.0056	-0.0374	0.0313	-0.0079	0.0207	0.1274
-12.6	-0.0124	-0.0026	-0.0213	0.0325	-0.004	0.0297	0.1283
-12.5	0.0023	0.0073	-0.0073	0.0383	-0.0016	0.0362	0.1363
-12.4	0.0107	0.0148	-0.0001	0.0312	0.0024	0.0325	0.1318
-12.3	0.0218	0.0145	0.0032	0.0325	0.0077	0.0325	0.1309
-12.2	0.0282	0.014	0.0072	0.0295	0.0079	0.035	0.1368
-12.1	0.0357	0.0137	0.0072	0.0276	0.0105	0.0296	0.1362
-12	0.044	0.0106	0.008	0.0308	0.0007	0.0266	0.1377
-11.9	0.0435	0.0138	0.0011	0.031	0.0042	0.0248	0.1271
-11.8	0.0408	0.0062	-0.0001	0.0348	-0.002	0.0245	0.1231
-11.7	0.0336	0.0088	-0.0059	0.0358	-0.0075	0.0268	0.1236
-11.6	0.037	0.0084	-0.0083	0.0344	-0.0091	0.0292	0.1225
-11.5	0.0382	0.0072	-0.0128	0.0325	-0.0103	0.0285	0.1223
-11.4	0.0383	0.0066	-0.0159	0.0266	-0.0049	0.0287	0.1211
-11.3	0.039	0.0066	-0.0162	0.0229	-0.0046	0.0272	0.1251
-11.2	0.0435	0.0097	-0.0144	0.0215	-0.0075	0.0278	0.1243
-11.1	0.0465	0.0138	-0.0135	0.02	-0.0067	0.0252	0.117
-11	0.0432	0.0096	-0.0077	0.0245	-0.0047	0.029	0.1211
-10.9	0.0392	0.008	-0.0033	0.0245	-0.0009	0.0296	0.1223
-10.8	0.0445	0.0047	0.0018	0.0275	-0.007	0.0357	0.1231
-10.7	0.0434	0.0083	-0.0009	0.0225	-0.0059	0.0307	0.1202
-10.6	0.0435	-0.0013	0.0036	0.0242	-0.006	0.0349	0.1216
-10.5	0.0345	-0.0009	0.0084	0.0246	-0.0038	0.0394	0.1224
-10.4	0.0342	0.0039	0.018	0.0267	0.0045	0.0444	0.1227
-10.3	0.0387	0.0083	0.025	0.0284	0.0108	0.046	0.1221
-10.2	0.0446	0.0096	0.0324	0.0297	0.0176	0.0445	0.1224
-10.1	0.048	0.0175	0.0363	0.0354	0.0157	0.0479	0.1205
-10	0.0522	0.0267	0.0353	0.0339	0.0083	0.045	0.1162
-9.9	0.057	0.0281	0.033	0.0208	0.0091	0.0392	0.1111
-9.8	0.0519	0.0233	0.0329	0.0151	0.0135	0.0427	0.108
-9.7	0.0451	0.0233	0.0347	0.0094	0.0166	0.0376	0.1071
-9.6	0.039	0.019	0.0344	0.0045	0.0154	0.0419	0.1069
-9.5	0.0391	0.0145	0.036	0.0047	0.0168	0.0421	0.1026
-9.4	0.0431	0.0153	0.0357	0.0012	0.0151	0.0398	0.1008
-9.3	0.0424	0.0158	0.0418	-0.0011	0.0177	0.0412	0.0906
-9.2	0.0383	0.0156	0.0406	-0.0079	0.0218	0.0396	0.0817
-9.1	0.0377	0.0152	0.053	-0.0061	0.0317	0.0446	0.0804
-9	0.0358	0.0161	0.0527	-0.0075	0.0354	0.0509	0.0817
-8.9	0.0375	0.018	0.0461	-0.0032	0.0206	0.06	0.0927
-8.8	0.0398	0.021	0.0237	0.0019	0.0048	0.0509	0.0843
-8.7	0.0479	0.0227	0.0053	-0.0021	-0.0026	0.0416	0.0785
-8.6	0.038	0.0192	-0.0051	-0.0013	-0.0102	0.0347	0.0767
-8.5	0.0303	0.0126	-0.0176	-0.0004	-0.0109	0.023	0.0632
-8.4	0.0278	0.0022	-0.014	-0.0035	-0.0123	0.0217	0.0588
-8.3	0.0159	-0.0001	-0.0094	0.0012	-0.0092	0.0207	0.0595
-8.2	0.0118	0.0033	-0.0109	-0.0012	-0.0086	0.0188	0.0571
-8.1	0.0113	-0.0028	-0.0128	0.0009	-0.0076	0.0165	0.0561
-8	0.0147	-0.005	-0.0142	-0.0026	-0.0055	0.0104	0.0508
-7.9	0.0154	-0.0091	-0.0123	-0.0054	-0.0053	0.0124	0.0506
-7.8	0.0094	-0.0052	-0.0147	-0.0027	-0.004	0.0138	0.0487
-7.7	0.0101	-0.0055	-0.0095	-0.0014	-0.0084	0.0134	0.0425
-7.6	0.0109	0.0002	-0.0126	-0.0035	-0.0108	0.015	0.0458
-7.5	0.013	-0.0016	-0.0143	-0.0047	-0.0086	0.0126	0.0431
-7.4	0.0106	-0.0038	-0.0148	-0.0045	-0.0084	0.0113	0.0449
-7.3	0.0065	-0.0029	-0.0124	-0.0014	-0.0044	0.0105	0.0406
-7.2	0.0083	-0.0017	-0.0087	-0.0012	-0.0073	0.0103	0.0414
-7.1	0.0053	0.0024	-0.0129	-0.0022	-0.0091	0.0064	0.0405
-7	0.0041	-0.0017	-0.0141	-0.0038	-0.009	0.0069	0.0405
-6.9	0.0018	-0.0016	-0.0138	-0.002	-0.0011	0.0057	0.04
-6.8	-0.0026	-0.0028	-0.0101	0.0032	-0.001	0.0083	0.0429
-6.7	-0.0083	0.0008	-0.0087	0.0041	0.0028	0.0083	0.0405
-6.6	-0.0009	-0.0002	-0.0092	0.0037	0.0046	0.004	0.0374
-6.5	0.0045	0.0011	-0.0093	0.0027	0.0074	0.003	0.0355
-6.4	0.0057	-0.001	-0.008	0.0019	0.0082	0.0026	0.0322
-6.3	0.0036	-0.0014	-0.0061	0.0034	0.0068	0.0046	0.0287
-6.2	0.0024	0.0007	-0.0051	0.0056	0.0031	0.0047	0.0264
-6.1	0.0033	-0.0016	-0.0038	0.006	0.0024	0.0019	0.0204
-6	0.0005	-0.0028	-0.0076	0.0032	0.003	0.0001	0.0131
-5.9	-0.0016	-0.0065	-0.0072	0.0032	0.0028	-0.0011	0.0109
-5.8	-0.0036	-0.0069	-0.0052	0.0045	-0.0001	-0.0008	0.0087
-5.7	-0.0049	-0.0041	-0.0038	0.0041	-0.0017	-0.0004	0.0063
-5.6		-0.0044	-0.0036	0.005	0.0007	-0.0024	0.0038
-5.5	-0.0024	-0.004	-0.001	0.0051	0.0016	-0.0003	0.0077
-5.4		-0.001	0.0007	0.0033	0.0016	0.0007	0.0075
-5.3		-0.0006	0.0027	0.0017	-0.0004	0.0017	0.0037
-5.2	0.0031	0.0027	0.0004	-0.0007	-0.0022	-0.0004	-0.0007
-5.1	0.0041	0.0009	-0.0013	-0.0025	-0.0017	-0.0039	-0.0032
-5	-0.0014	-0.0018	0.0019	-0.0019	-0.0003	-0.0035	-0.0001
-4.9	-0.0073	0	0.003	-0.0011	-0.0004	-0.0011	0.003
-4.8	-0.0061	-0.0003	0.0029	-0.004	0.0009	-0.001	0.0004
-4.7	-0.0034	-0.0035	0.001	-0.0015	0.0043	0.0006	-0.0041
-4.6	-0.0025	-0.0029	0.0077	0.0029	0.0042	0.0031	-0.0001
-4.5	-0.001	-0.0037	0.0111	0.0028	0.0053	0.0032	-0.0008
-4.4	0.0049	-0.0026	0.0138	0.0029	0.0071	0.0048	-0.0012
-4.3	0.0065	-0.0003	0.017	0.0037	0.0061	0.006	0.0025
-4.2	0.0072	0.0029	0.0181	0.0011	0.0032	0.0038	0.0016
-4.1	0.0123	0.0024	0.0209	0.0021	0.0059	0.0055	0.0043
-4	0.0127	0.0025	0.0251	0.0043	0.0036	0.0105	0.0054
-3.9	0.0144	0.0054	0.0215	0.0004	0.0147	0.0088	-0.0009
-3.8	0.0193	0.0039	0.0301	0.0004	0.0095	0.0068	0.0077
-3.7	0.017	0.0052	0.0306	-0.0068	0.0042	0.0062	0.0052
-3.6	0.0288	0.001	0.0255	-0.013	0.006	0.0035	0.0065
-3.5	0.0276	0.0017	0.0349	-0.011	0.001	0.0088	0.0141
-3.4	0.0288	0.0061	0.0337	-0.0102	-0.0016	0.0105	0.0127
-3.3	0.0362	0.009	0.0325	-0.0067	-0.002	0.0197	0.0231
-3.2	0.0418	0.0163	0.0444	0.0137	-0.0052	0.018	0.0337
-3.1	0.0513	0.0254	0.0558	0.0209	-0.009	0.0127	0.0312
-3	0.0681	0.0372	0.038901	0.006401	-0.0165	0.017101	0.013601
-2.9	0.061899	0.0292	0.0262	-0.0024	-0.0195	0.0076	-0.002
-2.8	0.0409	0.0174	0.0222	-0.0085	-0.0215	-0.0009	-0.0038
-2.7	0.0307	0.0094	0.0259	-0.0062	-0.0264	0.0007	-0.0017
-2.6	0.0239	0.01	0.0236	-0.0091	-0.0293	-0.0032	-0.0009
-2.5	0.0224	0.0016	0.0236	-0.0141	-0.0288	-0.0064	-0.0023
-2.4	0.0208	0.0017	0.0231	-0.0177	-0.0301	-0.0028	-0.0036
-2.3	0.0209	0.0017	0.0231	-0.0215	-0.0285	-0.0034	-0.0061
-2.2	0.027	0.002	0.0291	-0.0242	-0.0321	0.0063	-0.0054
-2.1	0.0276	0.0065	0.0343	-0.0274	-0.0366	0.0107	-0.0055
-2	0.0308	0.0116	0.0336	-0.0255	-0.0433	0.0119	-0.0023
-1.9	0.0223	0.0107	0.0355	-0.0349	-0.0439	0.0067	0.0019
-1.8	0.0261	0.0053	0.0261	-0.0363	-0.046	0.0056	0.0015
-1.7	0.0265	0.0036	0.028	-0.0286	-0.047	0.0105	0.0033
-1.6	0.0234	0.0053	0.0272	-0.0438	-0.0469	0.0027	0.0033
-1.5	0.0318	0.0013	0.0259	-0.0438	-0.0463	0.0027	0.0026
-1.4	0.0239	-0.0031	0.0272	-0.0374	-0.0465	0.0041	0.0023
-1.3	0.0274	-0.0098	0.0259	-0.0352	-0.0469	0.0041	0.0012
-1.2	0.0239	-0.0109	0.0246	-0.0318	-0.047	0.0027	-0.0011
-1.1	0.0239	-0.0109	0.0237	-0.0286	-0.047	0.0026	-0.0011
-1	0.023	-0.0117	0.0236	-0.0098	-0.0469	0.0027	-0.0011
-0.9	0.013	-0.0129	0.0237	-0.0093	-0.0465	0.0041	-0.0011
-0.8	0.0109	-0.0117	0.0246	-0.0066	-0.0463	0.006	0.0012
-0.7	0.0109	-0.0109	0.0259	-0.0028	-0.046	0.0079	0.0023
-0.6	0.013	-0.0109	0.0272	-0.0009	-0.0426	0.0098	0.0026
-0.5	0.023	-0.01	0.028	0.0175	-0.0415	0.0105	0.0033
-0.4	0.0239	-0.0098	0.0287	0.0275	-0.0077	0.0335	0.0082
-0.3	0.0239	-0.0031	0.0406	0.0607	0.0584	0.0525	0.0731
-0.2	0.0274	0.0013	0.0408	0.1825	0.399487	0.306	0.3004
-0.1	0.0293	0.0053	0.466	0.764	0.8256	0.9446	1.1101
0	0.0318	0.3813	0.899612	1.42511	1.7869	1.93541	2.09081
0.100002	0.358287	0.4711	1.7324	2.684	2.4095	3.208	3.7245
0.200001	0.6473	1.2787	2.18723	2.82742	2.8604	3.61002	4.10163
0.300003	0.661001	1.2828	2.2036	3.0829	3.1714	3.8754	4.6847
0.400002	0.6638	1.283	2.2169	3.0833	3.3425	4.1589	5.4288
0.5	0.6644	1.2843	2.2235	3.0929	3.5067	4.6752	6.2631
0.600002	0.6651	1.2843	2.2403	3.0987	3.8128	5.0455	7.3174
0.700001	0.6652	1.2846	2.2435	3.0989	3.8438	5.4196	8.337
0.800003	0.6652	1.2936	2.245	3.1289	4.0064	5.9593	9.4447
0.900002	0.6652	1.2955	2.2454	3.1396	4.2761	6.5401	11.0157
1	0.6675	1.2973	2.2596	3.1689	4.3812	7.0805	12.3671
1.1	0.6764	1.3047	2.2665	3.1768	4.8389	7.818	13.8037
1.2	0.6819	1.308	2.2675	3.2536	5.138	8.6693	15.1797
1.3	0.6829	1.3159	2.2804	3.2821	5.5613	9.2885	16.9007
1.4	0.6924	1.308	2.2804	3.3271	5.8965	10.0781	18.6504
1.5	0.6829	1.3047	2.2812	3.4851	6.2291	10.8259	20.3343
1.6	0.6819	1.3047	2.2812	3.5528	6.6004	11.8182	22.0031
1.7	0.6764	1.3159	2.291	3.855	7.0589	12.7326	23.7266
1.8	0.6829	1.3159	2.291	4.162	7.6054	13.607	25.5853
1.9	0.6652	1.2936	2.3591	4.479	8.1118	14.5522	27.377
2	0.6652	1.2846	2.4954	4.6876	8.6138	15.534	29.1739
2.1	0.6651	1.2936	2.6499	4.8846	9.118	16.4951	30.8715
2.2	0.6652	1.3159	2.7153	5.1386	9.5506	17.4621	32.5173
2.3	0.6652	1.3935	2.7973	5.3321	10.0694	18.3387	34.2116
2.4	0.6973	1.3935	2.9558	5.5488	10.5678	19.2959	35.9587
2.5	0.7086	1.4892	3.0778	5.8847	11.1028	20.2502	37.6451
2.6	0.762301	1.5696	3.213	6.1721	11.5816	21.2108	39.4091
2.7	0.8829	1.6698	3.3346	6.4424	12.129	22.1447	41.1114
2.8	0.938999	1.7146	3.4663	6.726	12.669	23.0959	42.8501
2.9	0.9361	1.8342	3.6261	6.999	13.1559	24.0091	44.5202
3	0.9607	1.9053	3.7488	7.2523	13.6703	24.9058	46.1631
3.1	0.993599	1.9766	3.902	7.5282	14.2008	25.8141	47.8226
3.2	1.0082	2.0723	4.0566	7.8163	14.7124	26.7601	49.4182
3.3	1.0558	2.1665	4.2389	8.1134	15.2299	27.6954	50.996
3.4	1.0893	2.2778	4.368	8.3841	15.7469	28.5985	52.552
3.5	1.1505	2.3545	4.5185	8.6624	16.2547	29.5108	54.1163
3.6	1.1625	2.4223	4.6707	8.9597	16.7686	30.4192	55.6996
3.7	1.2104	2.5	4.8183	9.2293	17.2656	31.3385	57.2394
3.8	1.2532	2.5857	4.9684	9.5037	17.7516	32.2469	58.7906
3.9	1.2896	2.643	5.1194	9.7663	18.2433	33.1317	60.314
4	1.3261	2.7072	5.2468	10.0261	18.7174	34.015	61.8519
4.1	1.3636	2.7904	5.3947	10.2896	19.2194	34.8898	63.3449
4.2	1.3945	2.8569	5.5446	10.5456	19.7232	35.7675	64.7967
4.3	1.4379	2.9425	5.7054	10.8134	20.2133	36.6496	66.2803
4.4	1.4624	3.0209	5.8554	11.0826	20.7032	37.5034	67.7431
4.5	1.518	3.0937	5.9904	11.3479	21.1854	38.3658	69.2248
4.6	1.5553	3.1704	6.1314	11.6072	21.6647	39.2296	70.688
4.7	1.5951	3.2509	6.2723	11.8629	22.162	40.0672	72.0631
4.8	1.6347	3.3172	6.4252	12.1343	22.6503	40.9205	73.4701
4.9	1.6769	3.3982	6.5691	12.403	23.1372	41.7554	74.8204
5	1.7173	3.4767	6.7122	12.6553	23.6058	42.5862	76.1995
5.1	1.7518	3.5542	6.8496	12.9089	24.0616	43.4251	77.551
5.2	1.7955	3.6211	6.9763	13.1561	24.5336	44.2415	78.878
5.3	1.8384	3.6765	7.1082	13.4172	24.9993	45.0622	80.201
5.4	1.8636	3.7457	7.2405	13.6563	25.4702	45.8558	81.4985
5.5	1.9087	3.8169	7.3705	13.9117	25.9451	46.6454	82.7976
5.6	1.9432	3.8856	7.5038	14.1756	26.4077	47.4428	84.0975
5.7	1.9794	3.9664	7.6386	14.4374	26.8573	48.2331	85.3677
5.8	2.0191	4.0475	7.7836	14.6894	27.2936	49.018	86.6406
5.9	2.0594	4.1204	7.9164	14.9263	27.7509	49.7798	87.8866
6	2.093	4.1837	8.0668	15.1801	28.2117	50.5709	89.1407
6.1	2.1154	4.2591	8.2086	15.4436	28.6616	51.3509	90.3812
6.2	2.1507	4.3338	8.3414	15.6984	29.1112	52.1079	91.6021
6.3	2.1876	4.3927	8.4829	15.9376	29.5518	52.8616	92.8114
6.4	2.2175	4.4563	8.6082	16.1832	29.9925	53.6116	94.0188
6.5	2.2429	4.5117	8.7322	16.4345	30.429	54.3609	95.2073
6.6	2.2706	4.5688	8.8644	16.6837	30.8674	55.1091	96.3844
6.7	2.3002	4.6353	8.9964	16.9234	31.3096	55.8446	97.5507
6.8	2.329	4.6985	9.1294	17.1666	31.7524	56.5875	98.7021
6.9	2.36	4.7573	9.2617	17.404	32.1954	57.3284	99.843
7	2.3876	4.8185	9.3892	17.6408	32.6362	58.0572	100.976
7.1	2.4204	4.882	9.5221	17.8868	33.0782	58.7867	102.098
7.2	2.4493	4.9496	9.6552	18.1353	33.5125	59.5139	103.221
7.3	2.48	5.0228	9.7833	18.379	33.9389	60.2291	104.336
7.4	2.5193	5.0926	9.9151	18.6233	34.3667	60.9485	105.436
7.5	2.5552	5.1666	10.0327	18.8642	34.786	61.6652	106.523
7.6	2.588	5.2377	10.1471	19.0971	35.2088	62.3765	107.596
7.7	2.6241	5.3029	10.2764	19.3328	35.6325	63.0965	108.657
7.8	2.6503	5.3703	10.4033	19.5673	36.0603	63.8045	109.716
7.9	2.6819	5.4429	10.5258	19.8093	36.4877	64.5019	110.781
8	2.7122	5.5116	10.6494	20.0562	36.9014	65.1957	111.828
8.1	2.7468	5.5817	10.7752	20.29	37.3197	65.8861	112.85
8.2	2.7852	5.6456	10.9079	20.5329	37.7391	66.5706	113.868
8.3	2.8167	5.7145	11.0342	20.7666	38.1604	67.2539	114.872
8.4	2.85	5.7765	11.1594	20.999	38.5774	67.9387	115.87
8.5	2.8881	5.8438	11.2766	21.2406	38.9882	68.6088	116.865
8.6	2.9229	5.9097	11.4015	21.4823	39.402	69.2806	117.856
8.7	2.9563	5.9713	11.5267	21.7203	39.8095	69.9478	118.838
8.8	2.9889	6.0392	11.6502	21.9535	40.2127	70.61	119.809
8.9	3.0226	6.0969	11.775	22.1916	40.6145	71.2748	120.767
9	3.0523	6.1623	11.9	22.4279	41.0183	71.9363	121.713
9.1	3.0864	6.2194	12.0224	22.6636	41.4222	72.5874	122.666
9.2	3.1161	6.2805	12.1486	22.9033	41.8267	73.2404	123.612
9.3	3.1504	6.3493	12.2726	23.1363	42.2222	73.8914	124.553
9.4	3.1825	6.4139	12.3957	23.3688	42.6255	74.535	125.487
9.5	3.2122	6.4809	12.5189	23.602	43.0312	75.1767	126.405
9.6	3.2434	6.5523	12.6417	23.8271	43.4358	75.8194	127.318
9.7	3.2732	6.6219	12.763	24.0593	43.8343	76.4495	128.215
9.8	3.3044	6.689	12.8931	24.2938	44.2266	77.0643	129.101
9.9	3.3374	6.7594	13.0203	24.5275	44.6228	77.6813	129.987
10	3.3778	6.8221	13.1393	24.7508	45.0147	78.2947	130.862
10.1	3.4114	6.8851	13.2599	24.9779	45.4081	78.9131	131.729
10.2	3.4381	6.9526	13.3788	25.2	45.8	79.533	132.586
10.3	3.4743	7.0172	13.4948	25.4244	46.1849	80.1507	133.439
10.4	3.5086	7.0807	13.6193	25.6503	46.5671	80.7664	134.276
10.5	3.5452	7.1429	13.7479	25.8716	46.942	81.3676	135.117
10.6	3.5816	7.2056	13.8758	26.092	47.3147	81.9625	135.951
10.7	3.614	7.2733	14.0039	26.3182	47.6978	82.5561	136.771
10.8	3.6432	7.3367	14.132	26.544	48.0814	83.1622	137.595
10.9	3.6776	7.403	14.2516	26.7635	48.4603	83.772	138.417
11	3.7134	7.4658	14.3796	26.9832	48.8333	84.3771	139.23
11.1	3.7497	7.5366	14.5043	27.2017	49.2082	84.9637	140.034
11.2	3.7866	7.599	14.6287	27.4149	49.5872	85.5427	140.837
11.3	3.8144	7.6652	14.7621	27.6362	49.9573	86.1277	141.639
11.4	3.848	7.74	14.8841	27.8575	50.3271	86.6952	142.429
11.5	3.8844	7.8012	15.0077	28.0672	50.7065	87.2707	143.212
11.6	3.9141	7.8704	15.135	28.279	51.0835	87.855	143.988
11.7	3.944	7.934	15.2606	28.4983	51.4569	88.4357	144.765
11.8	3.9734	7.9965	15.3815	28.7081	51.827	89.0022	145.536
11.9	4.0056	8.0614	15.5136	28.9225	52.1873	89.5652	146.289
12	4.0361	8.1307	15.6362	29.1428	52.5585	90.1277	147.033
12.1	4.0698	8.198	15.7606	29.3553	52.9281	90.6925	147.783
12.2	4.1037	8.2623	15.8882	29.5677	53.2978	91.258	148.523
12.3	4.1433	8.3278	16.0072	29.7837	53.6645	91.8251	149.255
12.4	4.1761	8.3947	16.1198	29.991	54.0259	92.3857	149.985
12.5	4.208	8.4569	16.2361	30.1913	54.3988	92.9306	150.711
12.6	4.2428	8.5161	16.3553	30.399	54.7482	93.4712	151.43
12.7	4.2792	8.5842	16.477	30.6201	55.086	94.0058	152.137
12.8	4.3155	8.6454	16.5962	30.8326	55.428	94.542	152.834
12.9	4.3498	8.7033	16.7103	31.0435	55.7836	95.0841	153.522
13	4.3835	8.7604	16.8257	31.2579	56.1469	95.617	154.225
13.1	4.4118	8.8202	16.9436	31.4602	56.5045	96.1523	154.922
13.2	4.4439	8.8868	17.0608	31.667	56.86	96.6816	155.601
13.3	4.479	8.9522	17.1802	31.8879	57.2099	97.2124	156.286
13.4	4.5091	9.0207	17.2963	32.1082	57.5665	97.7324	156.963
13.5	4.5462	9.0831	17.41	32.33	57.9298	98.2443	157.618
13.6	4.5781	9.1424	17.5282	32.5519	58.2722	98.7724	158.275
13.7	4.6073	9.2044	17.6436	32.7651	58.6216	99.3034	158.925
13.8	4.645	9.2652	17.7623	32.972	58.9771	99.8302	159.589
13.9	4.6774	9.3268	17.872	33.1747	59.3351	100.337	160.242
14	4.7096	9.3809	17.9882	33.3849	59.6729	100.839	160.881
14.1	4.7378	9.4435	18.1049	33.592	60.0128	101.349	161.512
14.2	4.7664	9.5094	18.2235	33.8015	60.3583	101.855	162.142
14.3	4.7957	9.5715	18.3431	34.0093	60.7006	102.35	162.777
14.4	4.8294	9.6324	18.4593	34.2171	61.0468	102.852	163.403
14.5	4.8622	9.6958	18.5826	34.4231	61.3818	103.357	164.022
14.6	4.8947	9.7633	18.6969	34.6283	61.7104	103.85	164.64
14.7	4.927	9.8238	18.8114	34.8297	62.0478	104.337	165.258
14.8	4.9594	9.8849	18.9319	35.0395	62.3883	104.827	165.873
14.9	4.9913	9.9505	19.0495	35.2486	62.725	105.314	166.475
15	5.0283	10.0115	19.166	35.4555	63.0616	105.807	167.075
15.1	5.0616	10.075	19.2843	35.6572	63.4039	106.3	167.685
15.2	5.093	10.1381	19.3957	35.8596	63.7373	106.783	168.283
15.3	5.1208	10.1988	19.5129	36.0692	64.0652	107.262	168.874
15.4	5.1497	10.2573	19.6302	36.2742	64.386	107.736	169.462
15.5	5.1756	10.319	19.7474	36.4719	64.712	108.209	170.041
15.6	5.2072	10.3813	19.8616	36.6682	65.0363	108.684	170.614
15.7	5.241	10.4477	19.9727	36.8633	65.3611	109.168	171.19
15.8	5.2737	10.5083	20.0832	37.0569	65.6899	109.635	171.753
15.9	5.3121	10.5686	20.2004	37.2524	66.0124	110.098	172.314
16	5.3466	10.6342	20.3109	37.4526	66.3382	110.555	172.871
16.1	5.3824	10.6936	20.4303	37.6564	66.6495	111.009	173.427
16.2	5.4134	10.7522	20.5457	37.852	66.9518	111.46	173.978
16.3	5.4443	10.8118	20.6533	38.0394	67.263	111.91	174.524
16.4	5.473	10.8697	20.7661	38.2298	67.5737	112.36	175.074
16.5	5.5026	10.9303	20.8777	38.424	67.8938	112.808	175.618
16.6	5.5293	10.9851	20.9841	38.6175	68.2197	113.261	176.16
16.7	5.5568	11.0456	21.0933	38.8094	68.543	113.705	176.707
16.8	5.5863	11.1018	21.2048	39.0022	68.8608	114.151	177.242
16.9	5.6164	11.1582	21.3181	39.1982	69.1758	114.603	177.775
17	5.6455	11.2196	21.4246	39.3916	69.4814	115.053	178.309
17.1	5.677	11.2794	21.5295	39.5805	69.7901	115.513	178.835
17.2	5.7067	11.3421	21.6352	39.764	70.1134	115.965	179.358
17.3	5.7377	11.3996	21.7466	39.9559	70.438	116.403	179.882
17.4	5.769	11.4641	21.8572	40.1551	70.7556	116.842	180.398
17.5	5.8031	11.5299	21.97	40.3486	71.0724	117.285	180.911
17.6	5.8367	11.5906	22.0807	40.5409	71.3882	117.725	181.422
17.7	5.8723	11.6518	22.1904	40.7253	71.6964	118.164	181.927
17.8	5.9079	11.7138	22.2986	40.9146	72.0017	118.595	182.419
17.9	5.9434	11.7789	22.4106	41.1071	72.3098	119.025	182.916
18	5.9735	11.8383	22.5186	41.2977	72.6216	119.448	183.413
18.1	6.0052	11.8958	22.6229	41.4829	72.9323	119.865	183.9
18.2	6.0402	11.9553	22.7247	41.6706	73.2309	120.278	184.394
18.3	6.07	12.0136	22.8195	41.8628	73.5306	120.689	184.875
18.4	6.0964	12.0653	22.9215	42.0618	73.8354	121.113	185.36
18.5	6.1209	12.1224	23.0237	42.2502	74.1362	121.528	185.838
18.6	6.1544	12.1869	23.1307	42.4403	74.4378	121.944	186.312
18.7	6.1841	12.245	23.2445	42.6304	74.7304	122.366	186.781
18.8	6.2171	12.3034	23.3593	42.8232	75.0258	122.775	187.242
18.9	6.2527	12.3667	23.463	43.0077	75.3251	123.174	187.698
19	6.2847	12.4231	23.5608	43.1941	75.6199	123.572	188.153
19.1	6.313	12.478	23.6582	43.3832	75.9107	123.975	188.607
19.2	6.3422	12.535	23.7631	43.5764	76.2043	124.387	189.068
19.3	6.3735	12.5926	23.8676	43.7617	76.5054	124.787	189.511
19.4	6.4048	12.6499	23.9748	43.9339	76.796	125.174	189.958
19.5	6.4307	12.7077	24.0828	44.1202	77.0871	125.567	190.408
19.6	6.4562	12.7709	24.1885	44.3034	77.3837	125.96	190.854
19.7	6.4913	12.8299	24.2914	44.4847	77.6727	126.358	191.295
19.8	6.5236	12.8855	24.3936	44.6671	77.9584	126.749	191.733
19.9	6.5533	12.9419	24.4973	44.8447	78.246	127.141	192.18
20	6.585	12.9982	24.6083	45.0283	78.5289	127.547	192.627
20.1	6.6142	13.0587	24.7198	45.2168	78.8142	127.946	193.069
20.2	6.6459	13.1156	24.8272	45.4032	79.1027	128.333	193.496
20.3	6.676	13.1721	24.9412	45.582	79.3802	128.717	193.923
20.4	6.7051	13.2301	25.0551	45.7557	79.6547	129.099	194.348
20.5	6.7394	13.2897	25.1613	45.9385	79.9373	129.484	194.774
20.6	6.772	13.3477	25.2645	46.124	80.2118	129.867	195.196
20.7	6.8008	13.4034	25.365	46.3125	80.4896	130.251	195.619
20.8	6.8296	13.4616	25.4668	46.5012	80.7777	130.637	196.042
20.9	6.8612	13.524	25.5757	46.6897	81.0701	131.012	196.462
21	6.8954	13.589	25.6821	46.8747	81.3505	131.392	196.88
21.1	6.9286	13.6504	25.7818	47.0602	81.6203	131.762	197.289
21.2	6.9622	13.706	25.8767	47.2422	81.893	132.121	197.683
21.3	6.993	13.7567	25.977	47.4205	82.1733	132.481	198.078
21.4	7.0195	13.8066	26.082	47.5961	82.4708	132.849	198.48
21.5	7.0498	13.8584	26.1836	47.7697	82.7626	133.22	198.882
21.6	7.0753	13.9102	26.2778	47.9439	83.0403	133.583	199.278
21.7	7.1018	13.9633	26.3769	48.121	83.3185	133.939	199.667
21.8	7.1311	14.0181	26.4767	48.3041	83.5895	134.297	200.06
21.9	7.1606	14.0724	26.581	48.471	83.8561	134.653	200.456
22	7.1909	14.1273	26.6855	48.6453	84.1315	135.014	200.846
22.1	7.2191	14.18	26.7898	48.8257	84.4036	135.376	201.233
22.2	7.2446	14.2326	26.8867	49.0052	84.6728	135.737	201.62
22.3	7.2702	14.2858	26.9841	49.1797	84.9466	136.091	202.009
22.4	7.3013	14.3376	27.0833	49.3497	85.2185	136.45	202.398
22.5	7.33	14.3896	27.1851	49.5169	85.4835	136.8	202.78
22.6	7.3591	14.4473	27.2933	49.6922	85.7448	137.157	203.161
22.7	7.3884	14.5073	27.3969	49.8657	86.0157	137.505	203.532
22.8	7.4206	14.5597	27.5005	50.0348	86.2904	137.858	203.91
22.9	7.4481	14.6154	27.609	50.2017	86.5626	138.21	204.282
23	7.479	14.6723	27.7118	50.372	86.8327	138.545	204.645
23.1	7.5143	14.7217	27.812	50.5443	87.089	138.879	205.006
23.2	7.5418	14.7743	27.9087	50.7181	87.3474	139.21	205.368
23.3	7.5687	14.8246	28.0069	50.8912	87.6114	139.543	205.73
23.4	7.5948	14.8756	28.1087	51.0566	87.8724	139.875	206.09
23.5	7.6214	14.9292	28.2125	51.2203	88.1368	140.207	206.441
23.6	7.6466	14.9877	28.3189	51.3779	88.3969	140.543	206.8
23.7	7.6738	15.0432	28.4243	51.5494	88.6583	140.877	207.159
23.8	7.7036	15.0977	28.5276	51.7308	88.9047	141.22	207.507
23.9	7.7324	15.1501	28.6243	51.8987	89.1528	141.551	207.854
24	7.7611	15.205	28.723	52.064	89.4023	141.877	208.204
24.1	7.7894	15.2636	28.8225	52.2338	89.6527	142.215	208.554
24.2	7.817	15.3248	28.9189	52.406	89.923	142.551	208.896
24.3	7.8479	15.3836	29.0189	52.5687	90.1841	142.877	209.237
24.4	7.8771	15.4418	29.1139	52.7364	90.44	143.204	209.568
24.5	7.9074	15.497	29.2113	52.899	90.6857	143.54	209.899
24.6	7.9387	15.5511	29.3079	53.0613	90.9359	143.873	210.226
24.7	7.9683	15.6023	29.4047	53.2284	91.1877	144.201	210.554
24.8	7.996	15.6563	29.5043	53.4045	91.4395	144.521	210.887
24.9	8.0258	15.7081	29.6069	53.5827	91.6974	144.844	211.224
25	8.0591	15.7646	29.6995	53.7499	91.9556	145.171	211.551
25.1	8.0875	15.8192	29.7972	53.9161	92.2088	145.503	211.877
25.2	8.1129	15.8758	29.8989	54.0889	92.4562	145.827	212.202
25.3	8.1401	15.9361	29.9949	54.2492	92.7029	146.143	212.527
25.4	8.169	15.9896	30.0909	54.4131	92.9511	146.465	212.856
25.5	8.1932	16.0477	30.1924	54.5804	93.1996	146.783	213.195
25.6	8.2203	16.1049	30.2894	54.7402	93.4421	147.093	213.53
25.7	8.2528	16.1581	30.3863	54.9091	93.6846	147.404	213.864
25.8	8.2812	16.2124	30.4826	55.0736	93.9279	147.716	214.195
25.9	8.3092	16.2689	30.5779	55.2381	94.1751	148.033	214.517
26	8.3382	16.3199	30.6738	55.4025	94.4187	148.339	214.832
26.1	8.3659	16.3726	30.7724	55.5574	94.6585	148.64	215.154
26.2	8.396	16.4269	30.8674	55.7139	94.9098	148.944	215.475
26.3	8.4246	16.48	30.97	55.8731	95.1478	149.252	215.788
26.4	8.4494	16.5344	31.0706	56.0298	95.3862	149.559	216.106
26.5	8.4817	16.5876	31.1712	56.1905	95.619	149.87	216.421
26.6	8.5118	16.6426	31.2699	56.35	95.8525	150.173	216.722
26.7	8.5437	16.6952	31.3665	56.5095	96.092	150.472	217.02
26.8	8.5688	16.7484	31.4611	56.6628	96.3359	150.765	217.308
26.9	8.5951	16.7975	31.5602	56.8202	96.5687	151.062	217.606
27	8.6219	16.8466	31.6551	56.9855	96.7951	151.358	217.91
27.1	8.6511	16.8972	31.7524	57.1463	97.0316	151.657	218.217
27.2	8.6775	16.9519	31.8549	57.3097	97.2775	151.956	218.52
27.3	8.7058	17.008	31.9458	57.4715	97.5227	152.257	218.819
27.4	8.7362	17.0647	32.0407	57.6283	97.7601	152.555	219.122
27.5	8.7654	17.1218	32.1316	57.7836	97.9982	152.843	219.414
27.6	8.7973	17.175	32.2233	57.9397	98.2525	153.121	219.706
27.7	8.8248	17.2233	32.3219	58.1033	98.5012	153.41	220.011
27.8	8.8519	17.2839	32.4175	58.2694	98.7325	153.704	220.304
27.9	8.8802	17.3361	32.5155	58.4344	98.9618	153.989	220.601
28	8.9113	17.3826	32.613	58.5995	99.1995	154.279	220.9
28.1	8.9419	17.4311	32.7107	58.7705	99.4414	154.572	221.187
28.2	8.9724	17.4811	32.8072	58.9368	99.6779	154.865	221.471
28.3	9.0049	17.5362	32.9003	59.0922	99.9108	155.152	221.751
28.4	9.0369	17.5884	33.0012	59.2524	100.142	155.439	222.04
28.5	9.0638	17.6444	33.0941	59.4051	100.378	155.73	222.32
28.6	9.095	17.697	33.1873	59.5561	100.602	156.026	222.597
28.7	9.1187	17.7459	33.2807	59.714	100.814	156.316	222.872
28.8	9.1462	17.7974	33.3717	59.8721	101.031	156.606	223.139
28.9	9.174	17.8503	33.4668	60.0304	101.259	156.889	223.415
29	9.1972	17.8979	33.5631	60.192	101.499	157.173	223.687
29.1	9.2231	17.9503	33.6544	60.3532	101.722	157.448	223.953
29.2	9.2517	18.0038	33.7461	60.5115	101.941	157.72	224.222
29.3	9.279	18.0552	33.8408	60.6638	102.165	157.992	224.5
29.4	9.3054	18.1078	33.9345	60.8137	102.39	158.262	224.78
29.5	9.3363	18.1627	34.0296	60.9622	102.615	158.531	225.057
29.6	9.3661	18.2157	34.1257	61.1111	102.836	158.805	225.335
29.7	9.394	18.2697	34.2216	61.2631	103.066	159.079	225.607
29.8	9.4237	18.321	34.3136	61.4234	103.29	159.345	225.882
29.9	9.4519	18.3712	34.4056	61.5784	103.51	159.601	226.149
30	9.4768	18.4235	34.5075	61.7316	103.728	159.869	226.414
30.1	9.5017	18.4726	34.605	61.884	103.939	160.139	226.683
30.2	9.5307	18.5212	34.6967	62.0321	104.162	160.409	226.953
30.3	9.5572	18.5713	34.7897	62.1885	104.385	160.676	227.227
30.4	9.5851	18.6239	34.8833	62.3455	104.607	160.945	227.489
30.5	9.614	18.6756	34.9762	62.4936	104.835	161.214	227.741
30.6	9.6417	18.7242	35.0723	62.6407	105.058	161.478	227.993
30.7	9.6649	18.7749	35.1713	62.7864	105.274	161.734	228.245
30.8	9.6929	18.8267	35.2599	62.9303	105.48	161.981	228.486
30.9	9.7179	18.878	35.3524	63.083	105.693	162.244	228.72
31	9.7426	18.9329	35.4466	63.2339	105.915	162.515	228.971
31.1	9.7651	18.9867	35.5415	63.3827	106.139	162.778	229.226
31.2	9.7912	19.0358	35.6362	63.5335	106.371	163.036	229.482
31.3	9.8171	19.0892	35.7269	63.6807	106.598	163.301	229.734
31.4	9.847	19.1404	35.818	63.8273	106.823	163.557	229.983
31.5	9.8737	19.1917	35.9073	63.9729	107.037	163.809	230.229
31.6	9.9026	19.2415	35.9953	64.1232	107.239	164.066	230.477
31.7	9.9249	19.296	36.0844	64.2682	107.451	164.329	230.72
31.8	9.9515	19.3472	36.1763	64.4165	107.662	164.591	230.976
31.9	9.9769	19.3966	36.263	64.5557	107.891	164.855	231.231
32	9.9999	19.4488	36.3568	64.7005	108.111	165.11	231.492
32.1	10.0221	19.5041	36.4504	64.8504	108.328	165.355	231.743
32.2	10.053	19.5598	36.5434	64.9957	108.531	165.606	231.988
32.3	10.0805	19.615	36.6321	65.1405	108.733	165.857	232.223
32.4	10.108	19.6602	36.7206	65.2893	108.94	166.106	232.465
32.5	10.1283	19.7063	36.8047	65.4374	109.152	166.359	232.708
32.6	10.1528	19.7543	36.8946	65.5812	109.36	166.615	232.953
32.7	10.177	19.8099	36.9812	65.7193	109.574	166.859	233.193
32.8	10.2086	19.8575	37.0739	65.8688	109.779	167.104	233.438
32.9	10.2323	19.9079	37.1602	66.0078	109.988	167.343	233.659
33	10.2617	19.9561	37.2468	66.1559	110.186	167.59	233.886
33.1	10.2881	20.0061	37.3388	66.3047	110.383	167.844	234.121
33.2	10.3182	20.0581	37.4264	66.4447	110.579	168.094	234.351
33.3	10.3468	20.1057	37.5143	66.5864	110.781	168.34	234.589
33.4	10.3726	20.1568	37.6023	66.7323	110.98	168.584	234.828
33.5	10.4003	20.2126	37.6874	66.8733	111.174	168.823	235.057
33.6	10.4289	20.2617	37.7692	67.0186	111.371	169.054	235.286
33.7	10.4556	20.3121	37.8553	67.1637	111.576	169.295	235.521
33.8	10.4786	20.3577	37.9435	67.31	111.776	169.53	235.752
33.9	10.5028	20.4089	38.027	67.4603	111.973	169.767	235.98
34	10.5292	20.4628	38.1112	67.6009	112.171	170.012	236.215
34.1	10.5611	20.5138	38.1962	67.7411	112.382	170.25	236.434
34.2	10.5847	20.5665	38.2777	67.8753	112.595	170.468	236.644
34.3	10.6121	20.6159	38.3665	68.0141	112.799	170.691	236.856
34.4	10.6382	20.6684	38.449	68.1561	112.997	170.912	237.067
34.5	10.6639	20.712	38.5364	68.2971	113.2	171.139	237.285
34.6	10.6876	20.7618	38.6279	68.4429	113.406	171.369	237.513
34.7	10.7155	20.8172	38.7164	68.583	113.613	171.608	237.736
34.8	10.7454	20.8686	38.8032	68.7242	113.815	171.839	237.947
34.9	10.7763	20.9206	38.8895	68.8684	114.016	172.068	238.166
35	10.8041	20.9723	38.9759	69.0145	114.222	172.299	238.39
35.1	10.8305	21.0262	39.0614	69.1609	114.425	172.52	238.607
35.2	10.8578	21.0797	39.1461	69.3039	114.616	172.744	238.836
35.3	10.8865	21.1285	39.234	69.4474	114.81	172.978	239.067
35.4	10.9139	21.182	39.3268	69.5883	115.001	173.215	239.291
35.5	10.9386	21.2384	39.4157	69.7327	115.191	173.452	239.514
35.6	10.9675	21.2867	39.502	69.875	115.387	173.689	239.727
35.7	10.9955	21.3368	39.584	70.0109	115.59	173.917	239.934
35.8	11.0212	21.3883	39.6688	70.1487	115.78	174.138	240.145
35.9	11.0449	21.438	39.7576	70.2924	115.963	174.366	240.358
36	11.0715	21.4883	39.8429	70.4353	116.154	174.598	240.57
36.1	11.1026	21.5366	39.9266	70.5787	116.345	174.828	240.779
36.2	11.1292	21.5897	40.0176	70.7235	116.54	175.053	240.994
36.3	11.16	21.6381	40.104	70.8621	116.737	175.281	241.205
36.4	11.1871	21.688	40.1922	70.9971	116.929	175.511	241.415
36.5	11.2125	21.7352	40.2845	71.1305	117.114	175.742	241.623
36.6	11.2381	21.7864	40.3667	71.2654	117.304	175.966	241.824
36.7	11.27	21.8357	40.4491	71.3947	117.485	176.172	242.023
36.8	11.2952	21.8839	40.5367	71.5306	117.669	176.39	242.219
36.9	11.3179	21.9343	40.6229	71.67	117.871	176.617	242.419
37	11.3428	21.9849	40.7158	71.8158	118.071	176.837	242.627
37.1	11.3675	22.0368	40.8038	71.9518	118.246	177.053	242.822
37.2	11.3961	22.0878	40.8855	72.0763	118.434	177.275	243.018
37.3	11.4246	22.1362	40.9708	72.2057	118.622	177.501	243.211
37.4	11.4463	22.1829	41.0568	72.3425	118.812	177.718	243.404
37.5	11.4713	22.2323	41.1462	72.4796	118.991	177.939	243.595
37.6	11.4942	22.2853	41.2291	72.6129	119.172	178.148	243.787
37.7	11.5281	22.3318	41.316	72.752	119.362	178.355	243.992
37.8	11.5541	22.3813	41.4001	72.8885	119.555	178.572	244.189
37.9	11.5817	22.4311	41.4872	73.0244	119.751	178.785	244.39
38	11.6068	22.4847	41.5758	73.1557	119.935	178.988	244.59
38.1	11.6356	22.5287	41.6615	73.2821	120.111	179.202	244.778
38.2	11.6659	22.5748	41.7464	73.4114	120.289	179.415	244.971
38.3	11.6958	22.627	41.8374	73.5477	120.475	179.611	245.165
38.4	11.7234	22.6831	41.9252	73.6885	120.669	179.806	245.367
38.5	11.7523	22.7366	42.0112	73.8252	120.849	180.008	245.57
38.6	11.7828	22.7876	42.0934	73.9578	121.028	180.205	245.764
38.7	11.8154	22.8381	42.1759	74.0853	121.215	180.409	245.96
38.8	11.8426	22.8894	42.2583	74.217	121.409	180.618	246.144
38.9	11.8696	22.94	42.3395	74.3443	121.607	180.827	246.327
39	11.8985	22.9872	42.4227	74.4812	121.798	181.033	246.515
39.1	11.9235	23.0377	42.5035	74.6193	121.976	181.243	246.703
39.2	11.9504	23.0889	42.586	74.7589	122.153	181.452	246.89
39.3	11.9762	23.1383	42.6674	74.8897	122.343	181.651	247.087
39.4	12.0039	23.1895	42.7457	75.0262	122.526	181.86	247.283
39.5	12.0305	23.2366	42.8261	75.1601	122.711	182.068	247.47
39.6	12.057	23.2798	42.9133	75.2926	122.89	182.272	247.643
39.7	12.0821	23.3301	42.9979	75.4257	123.074	182.466	247.82
39.8	12.11	23.3764	43.0822	75.56	123.244	182.662	248.009
39.9	12.1414	23.4244	43.1673	75.6939	123.422	182.864	248.199
40	12.1701	23.47	43.2479	75.8301	123.6	183.065	248.383
40.1	12.1929	23.5129	43.3289	75.9626	123.773	183.269	248.573
40.2	12.2186	23.5597	43.4097	76.0851	123.947	183.456	248.759
40.3	12.242	23.604	43.4967	76.2157	124.121	183.648	248.941
40.4	12.2645	23.6503	43.5795	76.3468	124.301	183.846	249.123
40.5	12.2914	23.6931	43.671	76.4751	124.474	184.041	249.302
40.6	12.3162	23.7479	43.7564	76.6061	124.646	184.236	249.475
40.7	12.3441	23.7975	43.8358	76.7435	124.82	184.442	249.649
40.8	12.3683	23.8422	43.9129	76.8754	124.992	184.649	249.826
40.9	12.3935	23.8862	43.9947	77.002	125.163	184.844	250.01
41	12.4169	23.9319	44.0751	77.1264	125.342	185.038	250.185
41.1	12.4378	23.9742	44.1545	77.2541	125.521	185.232	250.352
41.2	12.4603	24.0183	44.2359	77.3823	125.7	185.429	250.527
41.3	12.4838	24.0646	44.3162	77.5072	125.878	185.632	250.698
41.4	12.5121	24.1103	44.3926	77.6277	126.045	185.82	250.867
41.5	12.539	24.1505	44.4693	77.7532	126.219	186.005	251.035
41.6	12.563	24.1958	44.5481	77.8801	126.401	186.201	251.207
41.7	12.586	24.2433	44.6323	78.0051	126.576	186.392	251.381
41.8	12.6085	24.2878	44.7204	78.1294	126.743	186.576	251.555
41.9	12.6357	24.3314	44.8015	78.2528	126.923	186.766	251.724
42	12.6615	24.3803	44.8858	78.3777	127.101	186.963	251.899
42.1	12.6864	24.4302	44.972	78.5062	127.272	187.142	252.072
42.2	12.7127	24.4817	45.0559	78.6291	127.447	187.329	252.239
42.3	12.7405	24.5292	45.1383	78.7554	127.609	187.508	252.411
42.4	12.7656	24.5802	45.2172	78.8791	127.773	187.692	252.586
42.5	12.791	24.6266	45.2986	79.0125	127.925	187.882	252.757
42.6	12.8151	24.6715	45.3772	79.141	128.095	188.067	252.929
42.7	12.8408	24.7173	45.4583	79.2655	128.261	188.261	253.103
42.8	12.8628	24.7659	45.5404	79.3921	128.429	188.457	253.279
42.9	12.8932	24.8134	45.6211	79.5176	128.596	188.649	253.447
43	12.9211	24.858	45.7028	79.6488	128.756	188.836	253.61
43.1	12.9486	24.906	45.782	79.7699	128.926	189.013	253.771
43.2	12.9759	24.9537	45.8628	79.8917	129.103	189.19	253.94
43.3	12.9984	25.0013	45.947	80.0201	129.266	189.388	254.11
43.4	13.0251	25.0497	46.0256	80.1424	129.43	189.584	254.278
43.5	13.0534	25.0955	46.0999	80.2639	129.595	189.767	254.441
43.6	13.0785	25.143	46.1793	80.3881	129.751	189.944	254.602
43.7	13.1023	25.1887	46.2598	80.5085	129.907	190.119	254.77
43.8	13.129	25.2331	46.3398	80.625	130.071	190.295	254.93
43.9	13.1527	25.2761	46.4201	80.7443	130.232	190.47	255.087
44	13.1771	25.3194	46.4941	80.8679	130.397	190.632	255.235
44.1	13.2018	25.3566	46.5682	80.9925	130.558	190.807	255.385
44.2	13.2233	25.4047	46.6507	81.1201	130.714	190.992	255.542
44.3	13.2453	25.4548	46.7339	81.2394	130.875	191.172	255.7
44.4	13.2742	25.5011	46.8093	81.3545	131.033	191.352	255.858
44.5	13.3035	25.545	46.881	81.4711	131.195	191.521	256.01
44.6	13.3277	25.5878	46.9542	81.5875	131.349	191.684	256.159
44.7	13.3477	25.6328	47.0302	81.6993	131.503	191.848	256.309
44.8	13.367	25.676	47.1137	81.8165	131.656	192.031	256.464
44.9	13.3905	25.7207	47.1918	81.9324	131.815	192.207	256.603
45	13.4152	25.7614	47.2692	82.0491	131.968	192.386	256.755
45.1	13.4396	25.8038	47.347	82.1685	132.121	192.559	256.909
45.2	13.4663	25.8526	47.4272	82.2881	132.286	192.73	257.055
45.3	13.4927	25.8961	47.5057	82.4102	132.452	192.911	257.201
45.4	13.5169	25.9416	47.582	82.535	132.603	193.091	257.348
45.5	13.5437	25.9881	47.6596	82.6561	132.752	193.261	257.495
45.6	13.5678	26.0341	47.7338	82.7732	132.912	193.43	257.64
45.7	13.5947	26.0769	47.8097	82.8865	133.07	193.596	257.794
45.8	13.6162	26.1158	47.885	83.0071	133.221	193.765	257.944
45.9	13.6363	26.1578	47.9595	83.1266	133.377	193.935	258.089
46	13.6635	26.1969	48.0337	83.2494	133.538	194.109	258.233
46.1	13.6859	26.2427	48.111	83.366	133.699	194.284	258.381
46.2	13.7104	26.2905	48.1966	83.4871	133.856	194.452	258.532
46.3	13.738	26.3389	48.2782	83.6129	134.018	194.62	258.68
46.4	13.7657	26.3795	48.3594	83.74	134.18	194.789	258.821
46.5	13.7918	26.4253	48.4385	83.8672	134.341	194.962	258.97
46.6	13.8168	26.4699	48.5131	83.9896	134.502	195.13	259.125
46.7	13.8382	26.5106	48.5902	84.1023	134.658	195.296	259.27
46.8	13.8571	26.549	48.6682	84.2184	134.813	195.465	259.414
46.9	13.8793	26.5913	48.7519	84.3457	134.978	195.639	259.564
47	13.9015	26.6404	48.8328	84.4704	135.144	195.809	259.715
47.1	13.9294	26.6877	48.909	84.5982	135.3	195.976	259.867
47.2	13.9549	26.735	48.9851	84.724	135.459	196.151	260.014
47.3	13.9832	26.7838	49.0621	84.8425	135.613	196.325	260.165
47.4	14.012	26.8325	49.1381	84.9579	135.76	196.492	260.31
47.5	14.0379	26.8811	49.2157	85.0783	135.915	196.659	260.452
47.6	14.0649	26.9299	49.2909	85.1945	136.065	196.819	260.596
47.7	14.0907	26.9741	49.371	85.3172	136.224	196.98	260.743
47.8	14.116	27.0191	49.4516	85.4443	136.379	197.147	260.892
47.9	14.1435	27.0644	49.5272	85.5628	136.534	197.307	261.031
48	14.1672	27.1084	49.6074	85.6809	136.682	197.467	261.17
48.1	14.1891	27.1559	49.6813	85.7946	136.83	197.625	261.302
48.2	14.2153	27.2003	49.7593	85.9111	136.977	197.781	261.439
48.3	14.2373	27.2448	49.8373	86.0324	137.128	197.937	261.581
48.4	14.2602	27.2921	49.9071	86.1476	137.285	198.084	261.717
48.5	14.2823	27.337	49.9805	86.2697	137.44	198.241	261.854
48.6	14.3071	27.383	50.055	86.3851	137.595	198.407	261.996
48.7	14.3316	27.4302	50.1318	86.4974	137.743	198.577	262.133
48.8	14.3574	27.4749	50.2106	86.6131	137.891	198.741	262.262
48.9	14.384	27.5161	50.2909	86.7263	138.04	198.906	262.4
49	14.4044	27.5604	50.3635	86.8363	138.186	199.069	262.541
49.1	14.4318	27.603	50.4362	86.9458	138.334	199.232	262.673
49.2	14.4562	27.6442	50.5103	87.0565	138.484	199.39	262.804
49.3	14.4797	27.6864	50.5892	87.1668	138.631	199.55	262.936
49.4	14.5052	27.7317	50.6639	87.2733	138.778	199.702	263.07
49.5	14.5304	27.7765	50.7367	87.3838	138.921	199.86	263.209
49.6	14.5544	27.8183	50.81	87.5004	139.066	200.012	263.349
49.7	14.5778	27.8628	50.8794	87.6154	139.215	200.167	263.484
49.8	14.6041	27.9065	50.9503	87.7247	139.368	200.335	263.614
49.9	14.6298	27.9545	51.0275	87.8398	139.524	200.503	263.747
50	14.6582	27.9991	51.1047	87.9539	139.676	200.659	263.887
50.1	14.6824	28.0419	51.1831	88.0672	139.819	200.81	264.015
50.2	14.7076	28.0874	51.2548	88.178	139.958	200.954	264.144
50.3	14.7335	28.1348	51.3262	88.2849	140.094	201.089	264.277
50.4	14.7563	28.1809	51.401	88.395	140.232	201.239	264.412
50.5	14.7787	28.2241	51.473	88.5044	140.38	201.378	264.545
50.6	14.8007	28.2601	51.5521	88.6128	140.525	201.525	264.687
50.7	14.8216	28.3032	51.6336	88.7276	140.669	201.678	264.821
50.8	14.8495	28.3497	51.7101	88.8399	140.814	201.833	264.946
50.9	14.8793	28.3978	51.7817	88.9488	140.964	201.979	265.074
51	14.9038	28.4421	51.8562	89.0572	141.106	202.13	265.201
51.1	14.9232	28.4876	51.9279	89.1693	141.25	202.275	265.332
51.2	14.95	28.5331	52.0007	89.278	141.399	202.429	265.462
51.3	14.9735	28.5787	52.074	89.3856	141.54	202.583	265.589
51.4	14.9986	28.6259	52.1452	89.4946	141.681	202.725	265.705
51.5	15.0244	28.666	52.2157	89.6056	141.827	202.871	265.829
51.6	15.0457	28.7082	52.2836	89.717	141.972	203.022	265.956
51.7	15.0653	28.748	52.363	89.8311	142.111	203.176	266.088
51.8	15.0864	28.7937	52.4383	89.9427	142.257	203.329	266.214
51.9	15.116	28.8405	52.5177	90.0565	142.404	203.486	266.344
52	15.1412	28.8841	52.5929	90.1751	142.548	203.644	266.471
52.1	15.1647	28.9318	52.6614	90.2852	142.687	203.796	266.593
52.2	15.1922	28.9745	52.7338	90.3964	142.827	203.945	266.717
52.3	15.2182	29.0167	52.8029	90.5067	142.973	204.087	266.845
52.4	15.2375	29.0571	52.8766	90.6179	143.12	204.237	266.964
52.5	15.2611	29.1017	52.9484	90.731	143.27	204.386	267.085
52.6	15.2825	29.1466	53.0207	90.8437	143.409	204.532	267.21
52.7	15.3087	29.1904	53.0945	90.9511	143.549	204.686	267.336
52.8	15.3322	29.2305	53.1744	91.0666	143.692	204.841	267.464
52.9	15.356	29.28	53.2499	91.1782	143.829	204.988	267.589
53	15.3836	29.3245	53.3198	91.2883	143.967	205.13	267.709
53.1	15.407	29.3655	53.3984	91.4016	144.105	205.276	267.829
53.2	15.428	29.4104	53.4712	91.5082	144.242	205.421	267.947
53.3	15.452	29.4544	53.539	91.6153	144.377	205.562	268.067
53.4	15.4727	29.4956	53.6078	91.7223	144.516	205.701	268.181
53.5	15.4939	29.5342	53.6759	91.8355	144.654	205.835	268.303
53.6	15.5169	29.5788	53.7431	91.9458	144.791	205.971	268.421
53.7	15.5436	29.6213	53.8105	92.0509	144.93	206.103	268.536
53.8	15.567	29.6659	53.8802	92.1562	145.064	206.235	268.649
53.9	15.5892	29.7086	53.9484	92.265	145.205	206.371	268.764
54	15.6133	29.7502	54.0236	92.3755	145.341	206.514	268.887
54.1	15.6359	29.7956	54.0952	92.4792	145.479	206.654	269.005
54.2	15.6653	29.8404	54.1636	92.5871	145.61	206.792	269.123
54.3	15.6863	29.8846	54.2313	92.6965	145.738	206.926	269.241
54.4	15.7087	29.9253	54.3009	92.804	145.858	207.064	269.356
54.5	15.7319	29.968	54.3708	92.9043	145.987	207.205	269.465
54.6	15.7562	30.0111	54.4389	93.011	146.12	207.338	269.581
54.7	15.7796	30.0573	54.5109	93.1194	146.241	207.47	269.698
54.8	15.8036	30.102	54.577	93.2278	146.371	207.602	269.809
54.9	15.8258	30.1381	54.6455	93.3322	146.505	207.739	269.924
55	15.8463	30.1804	54.7125	93.432	146.638	207.868	270.032
55.1	15.874	30.2176	54.7842	93.5369	146.77	208.003	270.146
55.2	15.8959	30.2636	54.8538	93.6419	146.899	208.138	270.256
55.3	15.9209	30.3047	54.924	93.7444	147.029	208.277	270.379
55.4	15.942	30.3505	54.9941	93.8462	147.158	208.418	270.494
55.5	15.9687	30.3928	55.0656	93.9462	147.286	208.556	270.601
55.6	15.9943	30.4333	55.1353	94.0492	147.411	208.685	270.711
55.7	16.0166	30.4745	55.207	94.1528	147.531	208.816	270.818
55.8	16.0411	30.5132	55.2751	94.2455	147.652	208.946	270.93
55.9	16.061	30.5549	55.3434	94.3451	147.777	209.073	271.036
56	16.0831	30.5947	55.4085	94.4487	147.908	209.202	271.144
56.1	16.103	30.6335	55.4785	94.5561	148.04	209.336	271.256
56.2	16.1246	30.6799	55.5453	94.6607	148.169	209.468	271.368
56.3	16.1507	30.7212	55.6117	94.7683	148.294	209.601	271.478
56.4	16.1775	30.7599	55.6796	94.8724	148.424	209.733	271.585
56.5	16.1997	30.7982	55.7436	94.9727	148.56	209.862	271.692
56.6	16.2185	30.8367	55.8172	95.0757	148.683	209.996	271.805
56.7	16.2412	30.8775	55.8797	95.1713	148.811	210.125	271.907
56.8	16.2649	30.9153	55.9453	95.2715	148.941	210.255	272.016
56.9	16.286	30.9541	56.0186	95.3777	149.063	210.385	272.128
57	16.3029	30.9964	56.0897	95.4805	149.182	210.516	272.24
57.1	16.3253	31.0388	56.1599	95.5751	149.306	210.644	272.344
57.2	16.349	31.0795	56.229	95.6741	149.436	210.77	272.452
57.3	16.3666	31.1231	56.302	95.7818	149.567	210.9	272.565
57.4	16.383	31.1628	56.374	95.887	149.691	211.032	272.678
57.5	16.409	31.2044	56.4446	95.9904	149.823	211.153	272.784
57.6	16.4335	31.2463	56.5181	96.0988	149.948	211.284	272.887
57.7	16.4555	31.295	56.5889	96.2078	150.075	211.412	272.992
57.8	16.4876	31.3315	56.6631	96.3264	150.21	211.549	273.101
57.9	16.5127	31.3671	56.7307	96.4338	150.333	211.682	273.214
58	16.5409	31.4071	56.801	96.5457	150.454	211.812	273.329
58.1	16.569	31.4484	56.8654	96.6527	150.583	211.94	273.44
58.2	16.5955	31.4837	56.9354	96.7457	150.707	212.061	273.545
58.3	16.6207	31.5252	57.0033	96.853	150.822	212.194	273.655
58.4	16.6375	31.5724	57.0622	96.9381	150.95	212.309	273.758
58.5	16.6597	31.617	57.1415	97.0402	151.069	212.436	273.86
58.6	16.6738	31.6572	57.2097	97.1368	151.203	212.556	273.949
58.7	16.6956	31.6971	57.2679	97.2409	151.339	212.677	274.051
58.8	16.7167	31.7304	57.3411	97.3571	151.343	212.81	274.16
58.9	16.7503	31.7854	57.3411	97.361	151.339	212.814	274.164
59	16.7757	31.7854	57.2709	97.3571	151.207	212.81	274.16
59.1	16.7515	31.7334	57.2679	97.2443	151.203	212.68	274.054
59.2	16.7503	31.7304	57.2176	97.2409	151.088	212.677	274.051
59.3	16.7305	31.7014	57.214	97.146	151.078	212.565	273.958
59.4	16.7206	31.6971	57.2097	97.1368	151.078	212.556	273.949
59.5	16.7167	31.6737	57.2097	97.146	151.088	212.512	273.936
59.6	16.7079	31.6664	57.214	97.2309	151.152	212.491	273.915
59.7	16.7048	31.6572	57.2176	97.2409	151.156	212.458	273.882
59.8	16.6976	31.6572	57.2679	97.2443	151.169	212.436	273.86
59.9	16.6956	31.6664	57.2709	97.2572	151.173	212.436	273.86
60	16.6976	31.6737	57.2875	97.2898	151.199	212.436	273.86
60.1	16.704	31.687	57.3223	97.2951	151.203	212.178	273.027
60.2	16.7048	31.6971	57.3411	97.3213	151.205	211.773	272.258
60.3	16.7079	31.7014	57.3432	97.3447	151.199	211.756	271.847
60.4	16.7079	31.7014	57.3447	97.3447	151.173	211.753	271.829
60.5	16.7079	31.7014	57.3447	97.3447	151.169	211.747	271.787
60.6	16.7079	31.7014	57.3447	97.3447	151.156	211.74	271.605
60.7	16.7079	31.7014	57.3447	97.3447	151.152	211.728	271.439
60.8	16.7079	31.7014	57.3447	97.3447	151.093	211.726	271.327
60.9	16.7079	31.7014	57.3447	97.3213	151.088	211.686	271.326
61	16.7079	31.687	57.3755	97.3213	151.093	211.618	271.173
61.1	16.7048	31.6737	57.3824	97.3447	151.152	211.609	270.794
61.2	16.704	31.687	57.4092	97.362	151.156	211.494	270.558
61.3	16.704	31.7118	57.4395	97.3923	151.169	211.465	270.423
61.4	16.704	31.7173	57.5368	97.445	151.173	211.465	270.293
61.5	16.7252	31.8662	57.6141	97.4991	151.199	211.465	269.911
61.6	16.8159	31.8896	57.6249	97.5155	151.205	211.302	269.53
61.7	16.8333	31.9187	57.6625	97.5284	151.205	211.165	269.295
61.8	16.8365	31.9533	57.6677	97.5374	151.093	210.962	269.038
61.9	16.871	31.9689	57.6743	97.5881	151.024	210.698	268.739
62	16.8734	32.0053	57.682	97.6081	150.922	210.618	268.392
62.1	16.8782	32.0543	57.7207	97.5881	150.855	210.397	268.052
62.2	16.9072	32.1141	57.7207	97.5155	150.74	210.217	267.69
62.3	16.934	32.1391	57.682	97.445	150.643	210.021	267.315
62.4	16.9516	32.1451	57.7209	97.4754	150.565	209.798	267.038
62.5	16.965	32.1844	57.7075	97.4361	150.464	209.563	266.646
62.6	17.017	32.1054	57.6962	97.3617	150.305	209.32	266.318
62.7	17.0174	32.0946	57.6984	97.287	150.143	209.106	265.947
62.8	16.9739	32.0542	57.6137	97.1805	150.029	208.875	265.594
62.9	16.9161	31.99	57.5984	97.1265	149.901	208.664	265.246
63	16.9281	32.0218	57.5513	97.0791	149.736	208.487	264.893
63.1	16.9409	32.007	57.4775	96.9928	149.595	208.253	264.529
63.2	16.9459	31.9558	57.444	96.9236	149.459	208.034	264.159
63.3	16.9116	31.9222	57.3957	96.8508	149.306	207.843	263.841
63.4	16.8881	31.8999	57.3492	96.76	149.15	207.625	263.5
63.5	16.8769	31.8637	57.2803	96.6689	148.983	207.395	263.147
63.6	16.8529	31.806	57.2049	96.5876	148.845	207.183	262.793
63.7	16.8192	31.7726	57.1388	96.4868	148.713	206.945	262.425
63.8	16.8163	31.7209	57.1074	96.4073	148.618	206.738	262.084
63.9	16.7838	31.6868	57.073	96.3618	148.474	206.536	261.768
64	16.7963	31.6746	57.0297	96.2742	148.358	206.351	261.44
64.1	16.768	31.6412	56.9961	96.2286	148.237	206.145	261.104
64.2	16.7579	31.609	56.9574	96.1517	148.12	205.954	260.76
64.3	16.7524	31.6096	56.9167	96.0744	147.988	205.767	260.446
64.4	16.7249	31.5909	56.8798	95.9895	147.872	205.573	260.169
64.5	16.7293	31.5933	56.8312	95.9189	147.76	205.365	259.849
64.6	16.7118	31.5586	56.7871	95.8407	147.624	205.166	259.535
64.7	16.6997	31.5356	56.7637	95.7981	147.512	204.958	259.228
64.8	16.6857	31.52	56.7392	95.7293	147.39	204.762	258.938
64.9	16.6885	31.5001	56.7171	95.6718	147.277	204.558	258.636
65	16.6673	31.4665	56.6901	95.627	147.149	204.379	258.365
65.1	16.6578	31.469	56.6613	95.5772	147.041	204.183	258.068
65.2	16.6563	31.4374	56.6254	95.508	146.907	203.984	257.777
65.3	16.6602	31.4175	56.5697	95.4528	146.797	203.773	257.463
65.4	16.6414	31.3796	56.5435	95.3842	146.662	203.591	257.158
65.5	16.6232	31.361	56.4834	95.3077	146.565	203.382	256.841
65.6	16.6101	31.3448	56.4621	95.2618	146.465	203.216	256.569
65.7	16.5883	31.3432	56.4297	95.2062	146.335	203.055	256.312
65.8	16.5898	31.3531	56.3933	95.1251	146.253	202.876	256.029
65.9	16.5707	31.3328	56.3738	95.0777	146.16	202.712	255.777
66	16.5383	31.3258	56.3364	94.9985	146.078	202.527	255.508
66.1	16.5351	31.3092	56.324	94.9375	145.997	202.371	255.234
66.2	16.5072	31.3001	56.2897	94.8924	145.904	202.202	254.971
66.3	16.5204	31.3136	56.2555	94.8166	145.819	202.023	254.704
66.4	16.5249	31.2995	56.2414	94.7634	145.726	201.856	254.462
66.5	16.52	31.3031	56.2215	94.7171	145.641	201.7	254.214
66.6	16.5311	31.2885	56.1955	94.677	145.522	201.541	253.971
66.7	16.5386	31.2831	56.1642	94.6097	145.423	201.37	253.715
66.8	16.5519	31.2553	56.1308	94.566	145.328	201.219	253.475
66.9	16.5281	31.2393	56.1014	94.5048	145.217	201.059	253.228
67	16.5219	31.2128	56.0814	94.4529	145.12	200.896	252.982
67.1	16.5122	31.183	56.058	94.4074	145.026	200.743	252.748
67.2	16.4979	31.1697	56.0308	94.353	144.932	200.578	252.512
67.3	16.4827	31.1467	56.0091	94.3073	144.829	200.417	252.277
67.4	16.4665	31.1402	55.9798	94.2492	144.732	200.259	252.031
67.5	16.4696	31.1205	55.9472	94.1959	144.636	200.106	251.803
67.6	16.4495	31.1067	55.9151	94.1472	144.544	199.951	251.581
67.7	16.4301	31.0931	55.8836	94.0951	144.452	199.796	251.359
67.8	16.4194	31.0738	55.8596	94.0491	144.355	199.644	251.125
67.9	16.4102	31.0629	55.823	93.9832	144.256	199.478	250.889
68	16.394	31.0446	55.7891	93.9206	144.167	199.32	250.656
68.1	16.3802	31.0214	55.7616	93.8652	144.079	199.183	250.431
68.2	16.3677	31.0086	55.7413	93.814	143.995	199.04	250.222
68.3	16.3616	31.0022	55.7221	93.7787	143.908	198.905	250.014
68.4	16.357	30.9942	55.7067	93.7406	143.826	198.77	249.802
68.5	16.3592	30.9823	55.6923	93.6987	143.742	198.631	249.593
68.6	16.3591	30.9802	55.6668	93.6541	143.648	198.493	249.364
68.7	16.3533	30.9737	55.6269	93.5938	143.562	198.345	249.126
68.8	16.3572	30.9555	55.5977	93.5443	143.476	198.205	248.896
68.9	16.3485	30.9437	55.5702	93.4918	143.39	198.066	248.675
69	16.3352	30.9307	55.5458	93.4453	143.311	197.918	248.463
69.1	16.3211	30.9157	55.5243	93.3989	143.235	197.782	248.252
69.2	16.3046	30.8978	55.499	93.3523	143.153	197.641	248.046
69.3	16.2916	30.8782	55.4694	93.3056	143.071	197.5	247.845
69.4	16.2748	30.8612	55.4412	93.2534	142.988	197.368	247.641
69.5	16.2567	30.8474	55.4182	93.2098	142.902	197.233	247.433
69.6	16.2446	30.8275	55.3944	93.1621	142.814	197.104	247.236
69.7	16.2387	30.8072	55.3687	93.1092	142.735	196.967	247.04
69.8	16.2382	30.7895	55.3507	93.0601	142.651	196.834	246.849
69.9	16.226	30.7789	55.326	93.0127	142.576	196.705	246.653
70	16.2258	30.7624	55.3124	92.9696	142.497	196.577	246.454
70.1	16.218	30.7571	55.2897	92.9224	142.42	196.439	246.245
70.2	16.2104	30.7446	55.2662	92.8786	142.345	196.307	246.052
70.3	16.2009	30.7348	55.2396	92.8344	142.27	196.179	245.858
70.4	16.197	30.7201	55.217	92.7951	142.188	196.055	245.664
70.5	16.189	30.7092	55.1893	92.7491	142.111	195.929	245.465
70.6	16.1828	30.6935	55.1677	92.7066	142.04	195.808	245.28
70.7	16.1694	30.6844	55.1501	92.6635	141.96	195.696	245.091
70.8	16.1704	30.6711	55.1262	92.6197	141.886	195.574	244.902
70.9	16.1623	30.655	55.1046	92.5792	141.815	195.457	244.722
71	16.1543	30.6451	55.0843	92.5363	141.738	195.339	244.54
71.1	16.1472	30.6332	55.061	92.4965	141.662	195.22	244.359
71.2	16.1408	30.6195	55.0406	92.4467	141.587	195.103	244.184
71.3	16.135	30.6099	55.0173	92.4039	141.512	194.984	244.01
71.4	16.1254	30.5967	54.9938	92.3591	141.436	194.866	243.84
71.5	16.1174	30.5817	54.9702	92.3193	141.369	194.746	243.664
71.6	16.1105	30.5704	54.9497	92.2796	141.298	194.628	243.485
71.7	16.0991	30.5604	54.9334	92.2376	141.236	194.51	243.314
71.8	16.0925	30.5501	54.9116	92.1985	141.171	194.391	243.156
71.9	16.086	30.5395	54.8943	92.1582	141.105	194.276	242.989
72	16.0856	30.5287	54.8746	92.12	141.032	194.165	242.821
72.1	16.0808	30.5177	54.8516	92.0798	140.964	194.049	242.65
72.2	16.0759	30.5074	54.836	92.0436	140.89	193.941	242.484
72.3	16.0693	30.5017	54.814	92.0047	140.82	193.828	242.32
72.4	16.0641	30.4891	54.7937	91.9622	140.754	193.717	242.151
72.5	16.0559	30.4742	54.7736	91.9213	140.688	193.606	241.993
72.6	16.0465	30.4664	54.7554	91.8836	140.627	193.5	241.834
72.7	16.0418	30.4576	54.7362	91.8496	140.561	193.396	241.671
72.8	16.0404	30.4536	54.7139	91.8138	140.495	193.288	241.518
72.9	16.041	30.4413	54.6918	91.771	140.424	193.18	241.361
73	16.033	30.4339	54.6712	91.728	140.359	193.065	241.194
73.1	16.023	30.4229	54.6495	91.6909	140.297	192.956	241.033
73.2	16.0144	30.4113	54.6285	91.6508	140.228	192.85	240.874
73.3	16.0142	30.3994	54.6065	91.6092	140.163	192.742	240.706
73.4	16.0099	30.3897	54.5873	91.5718	140.099	192.635	240.544
73.5	15.9986	30.3826	54.5712	91.5372	140.032	192.531	240.391
73.6	15.9911	30.375	54.5528	91.4995	139.966	192.427	240.231
73.7	15.9913	30.3631	54.5338	91.4637	139.9	192.318	240.077
73.8	15.9897	30.3513	54.5117	91.43	139.837	192.209	239.921
73.9	15.9883	30.3415	54.4941	91.3957	139.776	192.104	239.768
74	15.9813	30.3348	54.4762	91.3601	139.714	191.997	239.615
74.1	15.9781	30.3263	54.4595	91.3261	139.641	191.899	239.463
74.2	15.9745	30.3194	54.4441	91.2916	139.575	191.799	239.302
74.3	15.9698	30.3092	54.4273	91.2604	139.51	191.698	239.153
74.4	15.962	30.2992	54.4063	91.2238	139.447	191.6	239.002
74.5	15.953	30.2846	54.3919	91.1912	139.388	191.499	238.847
74.6	15.9456	30.2726	54.3771	91.1547	139.332	191.398	238.694
74.7	15.943	30.2651	54.3571	91.1191	139.274	191.299	238.54
74.8	15.9408	30.2578	54.339	91.0855	139.218	191.202	238.392
74.9	15.9355	30.2514	54.3207	91.0529	139.155	191.102	238.244
75	15.9286	30.243	54.3028	91.0176	139.092	191.012	238.104
75.1	15.9208	30.2327	54.2852	90.9844	139.029	190.917	237.96
75.2	15.9214	30.2246	54.265	90.9558	138.971	190.821	237.812
75.3	15.9191	30.2155	54.2501	90.9235	138.915	190.733	237.667
75.4	15.911	30.212	54.2366	90.8939	138.858	190.642	237.526
75.5	15.9071	30.2073	54.2163	90.861	138.799	190.541	237.385
75.6	15.9075	30.2002	54.1939	90.8294	138.743	190.444	237.244
75.7	15.9013	30.1886	54.1803	90.8034	138.681	190.355	237.1
75.8	15.8983	30.1832	54.1637	90.7717	138.62	190.262	236.96
75.9	15.8988	30.1765	54.1459	90.7361	138.565	190.17	236.822
76	15.8959	30.1687	54.1299	90.7014	138.506	190.084	236.682
76.1	15.8897	30.164	54.1109	90.669	138.447	189.997	236.542
76.2	15.8858	30.1554	54.0907	90.6364	138.386	189.903	236.404
76.3	15.8774	30.1463	54.069	90.601	138.33	189.807	236.265
76.4	15.8672	30.1338	54.0531	90.5672	138.275	189.718	236.13
76.5	15.8597	30.1253	54.0355	90.5359	138.223	189.629	235.996
76.6	15.8555	30.1186	54.0259	90.5117	138.167	189.547	235.874
76.7	15.8535	30.1161	54.0091	90.4795	138.112	189.46	235.739
76.8	15.853	30.1086	53.9914	90.4476	138.059	189.375	235.608
76.9	15.8465	30.1025	53.9776	90.4184	138.001	189.289	235.482
77	15.8398	30.0968	53.9585	90.3845	137.945	189.198	235.345
77.1	15.836	30.0869	53.9401	90.3532	137.892	189.109	235.215
77.2	15.8247	30.075	53.9238	90.3224	137.838	189.025	235.094
77.3	15.8196	30.0693	53.9115	90.2943	137.786	188.942	234.978
77.4	15.8147	30.0649	53.8992	90.2634	137.73	188.857	234.854
77.5	15.8126	30.0589	53.8859	90.2297	137.676	188.77	234.72
77.6	15.8077	30.0529	53.8712	90.2014	137.623	188.688	234.596
77.7	15.8034	30.0452	53.8556	90.172	137.568	188.603	234.476
77.8	15.8009	30.0376	53.8408	90.1429	137.511	188.517	234.353
77.9	15.7926	30.0319	53.827	90.1103	137.456	188.431	234.227
78	15.7891	30.0218	53.8106	90.0812	137.404	188.345	234.103
78.1	15.7833	30.0153	53.7932	90.0568	137.352	188.261	233.983
78.2	15.7792	30.0104	53.7841	90.0314	137.302	188.178	233.867
78.3	15.7761	30.0047	53.7668	90.0027	137.252	188.091	233.741
78.4	15.7747	29.9984	53.7508	89.9738	137.204	188.005	233.621
78.5	15.7702	29.9916	53.7347	89.9483	137.152	187.923	233.503
78.6	15.7642	29.9871	53.718	89.9206	137.1	187.842	233.38
78.7	15.7622	29.9798	53.7009	89.8881	137.046	187.761	233.257
78.8	15.7597	29.974	53.6878	89.8594	136.998	187.675	233.135
78.9	15.7549	29.963	53.6707	89.8298	136.946	187.597	233.015
79	15.7488	29.956	53.6548	89.8017	136.894	187.516	232.897
79.1	15.7465	29.9459	53.6408	89.7727	136.842	187.432	232.778
79.2	15.7415	29.9369	53.627	89.741	136.788	187.353	232.66
79.3	15.735	29.9264	53.6122	89.7143	136.738	187.273	232.541
79.4	15.7296	29.9225	53.5967	89.689	136.684	187.192	232.427
79.5	15.7258	29.9178	53.5795	89.6587	136.635	187.11	232.304
79.6	15.7251	29.9073	53.5624	89.6321	136.586	187.026	232.184
79.7	15.7176	29.8956	53.5499	89.6054	136.535	186.944	232.07
79.8	15.7098	29.8878	53.5349	89.5753	136.488	186.868	231.955
79.9	15.7049	29.8821	53.523	89.5461	136.435	186.791	231.839
80	15.6997	29.8784	53.5058	89.5171	136.383	186.707	231.72
80.1	15.6968	29.8652	53.4853	89.4867	136.339	186.621	231.602
80.2	15.6906	29.8562	53.4696	89.46	136.297	186.544	231.49
80.3	15.6832	29.8489	53.4547	89.4339	136.249	186.466	231.38
80.4	15.6782	29.8438	53.4392	89.4073	136.208	186.387	231.268
80.5	15.6743	29.8401	53.4287	89.3855	136.16	186.31	231.159
80.6	15.6699	29.839	53.4122	89.3579	136.112	186.231	231.051
80.7	15.6678	29.8347	53.3983	89.3335	136.063	186.153	230.941
80.8	15.6641	29.8266	53.3858	89.3047	136.013	186.078	230.827
80.9	15.6641	29.8183	53.3735	89.2753	135.964	186	230.72
81	15.6628	29.8102	53.3614	89.2471	135.917	185.923	230.613
81.1	15.659	29.8034	53.3467	89.2219	135.872	185.841	230.502
81.2	15.6564	29.7969	53.3346	89.1959	135.824	185.765	230.398
81.3	15.6484	29.7933	53.3182	89.1657	135.771	185.693	230.289
81.4	15.6451	29.7845	53.3021	89.1369	135.724	185.614	230.178
81.5	15.6421	29.7741	53.2876	89.1095	135.676	185.537	230.066
81.6	15.6384	29.7675	53.2759	89.083	135.629	185.462	229.954
81.7	15.6353	29.7596	53.2656	89.0544	135.582	185.388	229.845
81.8	15.629	29.7534	53.2522	89.0198	135.535	185.312	229.738
81.9	15.6232	29.7442	53.2386	88.9947	135.491	185.24	229.633
82	15.6183	29.7375	53.2226	88.9707	135.447	185.169	229.529
82.1	15.6171	29.7326	53.2083	88.9505	135.404	185.098	229.423
82.2	15.6151	29.728	53.197	88.9267	135.36	185.022	229.321
82.3	15.6133	29.7262	53.1889	88.9006	135.317	184.95	229.218
82.4	15.6158	29.7226	53.1801	88.8752	135.272	184.879	229.113
82.5	15.6172	29.7158	53.1664	88.8496	135.227	184.807	229.009
82.6	15.6135	29.7065	53.1539	88.8236	135.182	184.734	228.904
82.7	15.6103	29.6982	53.1334	88.7956	135.137	184.659	228.796
82.8	15.6048	29.6872	53.1198	88.7676	135.093	184.586	228.695
82.9	15.5962	29.678	53.1031	88.7393	135.05	184.51	228.588
83	15.5938	29.6698	53.0883	88.7134	135.007	184.437	228.481
83.1	15.5897	29.6644	53.0758	88.6912	134.964	184.366	228.383
83.2	15.5893	29.6606	53.0643	88.6661	134.92	184.296	228.281
83.3	15.5937	29.6548	53.0514	88.6417	134.874	184.227	228.181
83.4	15.5913	29.6496	53.0357	88.6156	134.826	184.155	228.079
83.5	15.5884	29.6404	53.0172	88.587	134.782	184.086	227.974
83.6	15.5839	29.6306	53.0056	88.5646	134.739	184.023	227.877
83.7	15.5776	29.6244	52.9944	88.5414	134.696	183.96	227.773
83.8	15.5769	29.6208	52.9825	88.5166	134.65	183.89	227.675
83.9	15.5754	29.6143	52.9669	88.4901	134.604	183.823	227.571
84	15.5742	29.6037	52.9524	88.4623	134.558	183.754	227.467
84.1	15.5705	29.5947	52.9384	88.4342	134.516	183.682	227.367
84.2	15.565	29.5865	52.9302	88.4096	134.471	183.613	227.273
84.3	15.5621	29.5775	52.9137	88.3799	134.426	183.545	227.175
84.4	15.5573	29.5668	52.901	88.3553	134.386	183.478	227.082
84.5	15.5489	29.5564	52.8897	88.332	134.343	183.414	226.99
84.6	15.5449	29.552	52.8794	88.3073	134.303	183.346	226.892
84.7	15.5438	29.544	52.8695	88.2858	134.263	183.278	226.798
84.8	15.5417	29.5382	52.8603	88.2594	134.219	183.209	226.705
84.9	15.5417	29.5307	52.8474	88.2282	134.174	183.142	226.606
85	15.5402	29.522	52.8345	88.203	134.132	183.075	226.508
85.1	15.5345	29.5132	52.8227	88.1758	134.09	183.006	226.416
85.2	15.53	29.5066	52.8111	88.1515	134.046	182.944	226.323
85.3	15.5269	29.5033	52.7988	88.1279	134.001	182.88	226.231
85.4	15.5277	29.4991	52.7847	88.0982	133.964	182.812	226.142
85.5	15.5215	29.4895	52.7711	88.0724	133.926	182.746	226.048
85.6	15.5148	29.4802	52.7593	88.0524	133.888	182.683	225.956
85.7	15.5124	29.4756	52.7474	88.0306	133.85	182.619	225.863
85.8	15.5134	29.4714	52.7349	88.0082	133.81	182.553	225.773
85.9	15.5109	29.4673	52.723	87.9868	133.768	182.489	225.686
86	15.5045	29.4602	52.7116	87.9616	133.732	182.426	225.595
86.1	15.4996	29.4477	52.7038	87.937	133.695	182.368	225.505
86.2	15.4945	29.446	52.6965	87.922	133.653	182.308	225.418
86.3	15.4982	29.4381	52.6841	87.897	133.612	182.245	225.328
86.4	15.4976	29.4296	52.6697	87.8718	133.574	182.181	225.235
86.5	15.4936	29.4216	52.6588	87.8473	133.529	182.119	225.145
86.6	15.4914	29.4135	52.6393	87.8184	133.489	182.051	225.055
86.7	15.4899	29.4017	52.6293	87.7956	133.449	181.988	224.971
86.8	15.4854	29.3952	52.6181	87.7706	133.41	181.928	224.882
86.9	15.4836	29.3887	52.6085	87.7487	133.373	181.867	224.793
87	15.4811	29.3841	52.5988	87.7302	133.333	181.808	224.714
87.1	15.4794	29.3803	52.5835	87.7068	133.296	181.746	224.628
87.2	15.4805	29.372	52.5755	87.6886	133.256	181.689	224.543
87.3	15.4778	29.368	52.5609	87.6658	133.22	181.627	224.451
87.4	15.479	29.3607	52.5541	87.6449	133.184	181.568	224.365
87.5	15.4786	29.3576	52.543	87.623	133.146	181.502	224.279
87.6	15.4776	29.3511	52.5296	87.599	133.11	181.444	224.194
87.7	15.4724	29.3424	52.5133	87.5752	133.073	181.385	224.108
87.8	15.4651	29.3365	52.5005	87.5572	133.035	181.324	224.028
87.9	15.4656	29.3305	52.4874	87.5404	133.003	181.267	223.946
88	15.4653	29.3281	52.4753	87.5198	132.964	181.21	223.864
88.1	15.4643	29.3239	52.4654	87.4952	132.92	181.147	223.781
88.2	15.4602	29.3163	52.4533	87.4691	132.879	181.08	223.692
88.3	15.4558	29.3046	52.4422	87.4449	132.839	181.024	223.603
88.4	15.4506	29.2969	52.4261	87.4249	132.804	180.964	223.519
88.5	15.4449	29.2931	52.4149	87.4052	132.769	180.902	223.437
88.6	15.4406	29.2917	52.404	87.3812	132.734	180.841	223.349
88.7	15.4402	29.2926	52.3946	87.36	132.7	180.782	223.27
88.8	15.4402	29.2916	52.3861	87.3383	132.664	180.721	223.188
88.9	15.4381	29.2892	52.3751	87.3228	132.624	180.664	223.111
89	15.4378	29.2891	52.3652	87.3037	132.587	180.607	223.028
89.1	15.4361	29.2866	52.3545	87.2831	132.552	180.548	222.944
89.2	15.4362	29.2796	52.3457	87.2657	132.516	180.495	222.864
89.3	15.4292	29.2735	52.3357	87.245	132.479	180.438	222.785
89.4	15.4262	29.2659	52.3252	87.2247	132.444	180.383	222.705
89.5	15.4246	29.2615	52.3137	87.2043	132.406	180.323	222.623
89.6	15.422	29.2592	52.3005	87.18	132.374	180.262	222.541
89.7	15.421	29.2533	52.2888	87.1569	132.339	180.209	222.459
89.8	15.4154	29.2517	52.2808	87.1365	132.305	180.151	222.378
89.9	15.4133	29.2464	52.2734	87.1202	132.27	180.095	222.3
90	15.4116	29.2402	52.2681	87.103	132.234	180.041	222.224
90.1	15.4117	29.2391	52.2617	87.0866	132.197	179.985	222.144
90.2	15.4106	29.2375	52.2522	87.0685	132.161	179.928	222.063
90.3	15.4108	29.2329	52.2379	87.0451	132.124	179.871	221.98
90.4	15.4066	29.227	52.2261	87.0268	132.09	179.818	221.896
90.5	15.4044	29.2225	52.222	87.011	132.053	179.767	221.818
90.6	15.4006	29.2248	52.2086	86.9908	132.018	179.71	221.735
90.7	15.3989	29.2183	52.1925	86.9666	131.982	179.654	221.655
90.8	15.3948	29.2107	52.1794	86.9438	131.945	179.596	221.574
90.9	15.3903	29.2054	52.1648	86.9244	131.913	179.536	221.494
91	15.383	29.1984	52.1532	86.9082	131.875	179.481	221.419
91.1	15.3791	29.1971	52.1423	86.887	131.842	179.422	221.342
91.2	15.3787	29.192	52.1324	86.8673	131.809	179.369	221.263
91.3	15.3751	29.1898	52.1211	86.8459	131.776	179.314	221.187
91.4	15.3738	29.1798	52.1104	86.8296	131.744	179.26	221.111
91.5	15.3702	29.1727	52.1034	86.81	131.709	179.209	221.033
91.6	15.3677	29.1664	52.0941	86.7911	131.674	179.154	220.956
91.7	15.3675	29.1626	52.087	86.7692	131.641	179.098	220.884
91.8	15.3629	29.1573	52.0769	86.7465	131.607	179.042	220.808
91.9	15.3616	29.1551	52.0664	86.7265	131.575	178.987	220.73
92	15.3597	29.1489	52.0539	86.7052	131.541	178.933	220.649
92.1	15.3603	29.141	52.0432	86.6876	131.506	178.881	220.574
92.2	15.3575	29.1403	52.0316	86.6699	131.471	178.83	220.498
92.3	15.3558	29.1351	52.0211	86.6457	131.443	178.776	220.421
92.4	15.3521	29.1292	52.0156	86.6303	131.411	178.725	220.349
92.5	15.35	29.1306	52.0063	86.6106	131.377	178.674	220.275
92.6	15.3517	29.1237	51.9947	86.5853	131.345	178.618	220.196
92.7	15.3489	29.1167	51.991	86.5667	131.312	178.566	220.124
92.8	15.3425	29.1134	51.9795	86.5446	131.277	178.513	220.048
92.9	15.3385	29.108	51.9696	86.5276	131.242	178.46	219.971
93	15.3336	29.1048	51.9581	86.5054	131.208	178.407	219.898
93.1	15.3327	29.0986	51.9482	86.4857	131.177	178.354	219.824
93.2	15.3277	29.0913	51.942	86.4697	131.143	178.301	219.751
93.3	15.323	29.0894	51.9286	86.4468	131.106	178.246	219.676
93.4	15.3211	29.0826	51.9189	86.4264	131.074	178.195	219.604
93.5	15.3158	29.0772	51.9087	86.4049	131.041	178.143	219.532
93.6	15.3083	29.0703	51.9025	86.3893	131.006	178.097	219.463
93.7	15.3023	29.0645	51.8932	86.3699	130.97	178.044	219.386
93.8	15.3035	29.0574	51.8828	86.351	130.942	177.993	219.309
93.9	15.3018	29.0477	51.8763	86.3316	130.907	177.946	219.241
94	15.2976	29.049	51.8679	86.3125	130.873	177.892	219.167
94.1	15.2964	29.0418	51.8583	86.2929	130.839	177.841	219.095
94.2	15.2909	29.0335	51.8478	86.2773	130.807	177.789	219.024
94.3	15.2885	29.027	51.8401	86.2617	130.776	177.74	218.957
94.4	15.2868	29.0268	51.8284	86.2435	130.749	177.689	218.887
94.5	15.2858	29.0213	51.8243	86.2263	130.714	177.64	218.821
94.6	15.2845	29.0176	51.8135	86.2088	130.681	177.592	218.748
94.7	15.2855	29.0135	51.8043	86.1937	130.647	177.543	218.677
94.8	15.2825	29.0082	51.792	86.174	130.611	177.491	218.6
94.9	15.2789	28.9969	51.783	86.155	130.578	177.441	218.529
95	15.2747	28.9915	51.7749	86.1353	130.553	177.392	218.452
95.1	15.2709	28.9817	51.7668	86.1151	130.517	177.343	218.382
95.2	15.2675	28.9717	51.7577	86.0962	130.484	177.292	218.313
95.3	15.2665	28.9652	51.7512	86.0782	130.453	177.241	218.241
95.4	15.2665	28.9606	51.7433	86.0618	130.425	177.191	218.169
95.5	15.2658	28.9594	51.7345	86.0468	130.392	177.142	218.1
95.6	15.2642	28.9542	51.7292	86.0295	130.362	177.093	218.032
95.7	15.2638	28.9482	51.7244	86.0171	130.335	177.048	217.966
95.8	15.2622	28.9465	51.7163	86.0029	130.302	176.997	217.897
95.9	15.2677	28.9413	51.7055	85.9833	130.265	176.947	217.826
96	15.2658	28.9326	51.6895	85.9647	130.235	176.896	217.758
96.1	15.2632	28.9293	51.6756	85.9433	130.204	176.846	217.689
96.2	15.258	28.9203	51.6648	85.9249	130.177	176.796	217.622
96.3	15.2537	28.9148	51.6547	85.9081	130.15	176.751	217.558
96.4	15.2545	28.9138	51.6448	85.8947	130.121	176.706	217.488
96.5	15.2548	28.9114	51.6387	85.8782	130.086	176.659	217.421
96.6	15.2547	28.9096	51.6261	85.8576	130.055	176.61	217.354
96.7	15.2566	28.8994	51.6196	85.84	130.023	176.561	217.287
96.8	15.2579	28.8926	51.61	85.8241	129.995	176.514	217.22
96.9	15.2564	28.8885	51.6009	85.8063	129.962	176.469	217.153
97	15.2533	28.8822	51.5914	85.7872	129.928	176.419	217.088
97.1	15.2513	28.8736	51.5803	85.7682	129.898	176.369	217.021
97.2	15.2479	28.8643	51.574	85.7501	129.866	176.323	216.957
97.3	15.2441	28.8639	51.5657	85.7359	129.833	176.276	216.892
97.4	15.2419	28.8588	51.5571	85.7191	129.802	176.229	216.823
97.5	15.24	28.8563	51.5458	85.6984	129.774	176.18	216.758
97.6	15.239	28.8512	51.5389	85.6828	129.748	176.134	216.696
97.7	15.2386	28.849	51.5326	85.6689	129.723	176.089	216.636
97.8	15.2373	28.8474	51.5213	85.6522	129.691	176.044	216.57
97.9	15.2382	28.8426	51.5131	85.6348	129.656	175.995	216.505
98	15.2351	28.8332	51.5043	85.6159	129.63	175.945	216.442
98.1	15.232	28.825	51.4947	85.6001	129.604	175.897	216.374
98.2	15.2263	28.8235	51.4867	85.5854	129.574	175.849	216.308
98.3	15.2245	28.8188	51.4777	85.5681	129.543	175.8	216.24
98.4	15.2262	28.8137	51.4675	85.5531	129.507	175.754	216.178
98.5	15.2208	28.809	51.4503	85.531	129.478	175.704	216.112
98.6	15.2166	28.7986	51.4431	85.5186	129.45	175.66	216.048
98.7	15.2111	28.799	51.4346	85.5087	129.419	175.613	215.989
98.8	15.2103	28.7965	51.4217	85.4924	129.387	175.562	215.922
98.9	15.2129	28.7926	51.4144	85.4789	129.354	175.518	215.855
99	15.2103	28.7884	51.4	85.4575	129.317	175.469	215.783
99.1	15.2078	28.7803	51.3878	85.4413	129.289	175.42	215.716
99.2	15.2009	28.7735	51.376	85.423	129.258	175.373	215.65
99.3	15.1967	28.7708	51.3648	85.4042	129.233	175.33	215.585
99.4	15.194	28.7639	51.3592	85.3922	129.209	175.289	215.528
99.5	15.1895	28.7625	51.3532	85.3791	129.179	175.242	215.468
99.6	15.1904	28.7607	51.345	85.3663	129.145	175.198	215.405
99.7	15.1929	28.7591	51.3322	85.3475	129.114	175.148	215.337
99.8	15.1932	28.7538	51.3241	85.3331	129.087	175.103	215.276
99.9	15.187	28.752	51.3184	85.3196	129.055	175.061	215.21
100	15.1836	28.7501	51.3077	85.3022	129.025	175.016	215.143
100.1	15.1848	28.7435	51.2966	85.2852	128.997	174.972	215.086
100.2	15.1812	28.7382	51.2864	85.2675	128.975	174.932	215.026
100.3	15.1812	28.7345	51.2795	85.2516	128.945	174.894	214.968
100.4	15.1804	28.735	51.2683	85.2333	128.914	174.85	214.904
100.5	15.1794	28.7286	51.2583	85.2172	128.884	174.804	214.841
100.6	15.1762	28.7236	51.2438	85.1978	128.86	174.759	214.779
100.7	15.1714	28.7145	51.2359	85.1817	128.834	174.717	214.723
100.8	15.1676	28.7072	51.2287	85.1658	128.809	174.676	214.662
100.9	15.1675	28.6993	51.2246	85.1539	128.781	174.637	214.603
101	15.1652	28.7	51.2171	85.137	128.754	174.59	214.539
101.1	15.1686	28.6956	51.2061	85.1217	128.724	174.545	214.477
101.2	15.168	28.6945	51.2002	85.1067	128.701	174.504	214.42
101.3	15.167	28.6915	51.1933	85.0937	128.672	174.461	214.365
101.4	15.1659	28.6886	51.1796	85.0745	128.647	174.417	214.306
101.5	15.1641	28.6827	51.1705	85.0587	128.615	174.376	214.246
101.6	15.1616	28.68	51.1609	85.0391	128.587	174.335	214.184
101.7	15.1609	28.676	51.152	85.024	128.558	174.296	214.12
101.8	15.1548	28.6726	51.1439	85.009	128.526	174.252	214.06
101.9	15.1531	28.668	51.1336	84.9916	128.502	174.208	213.998
102	15.1504	28.6622	51.1264	84.9774	128.478	174.169	213.938
102.1	15.148	28.6631	51.1207	84.959	128.447	174.127	213.881
102.2	15.1473	28.6589	51.1108	84.9406	128.421	174.085	213.822
102.3	15.1479	28.6558	51.1012	84.9273	128.394	174.043	213.766
102.4	15.1417	28.6512	51.0923	84.9115	128.363	174.002	213.709
102.5	15.1386	28.6456	51.0847	84.8931	128.334	173.957	213.649
102.6	15.1338	28.6397	51.0759	84.8766	128.304	173.914	213.589
102.7	15.1289	28.6323	51.0649	84.8595	128.28	173.87	213.53
102.8	15.1245	28.6282	51.0568	84.8439	128.252	173.827	213.472
102.9	15.1179	28.6276	51.0507	84.829	128.222	173.782	213.417
103	15.1162	28.6238	51.0453	84.8144	128.2	173.738	213.368
103.1	15.1139	28.62	51.0423	84.8065	128.175	173.698	213.315
103.2	15.1116	28.6235	51.0391	84.7953	128.146	173.662	213.262
103.3	15.1102	28.6272	51.0311	84.7816	128.12	173.624	213.203
103.4	15.1108	28.622	51.0236	84.7677	128.094	173.581	213.144
103.5	15.1084	28.6196	51.0151	84.7537	128.072	173.539	213.086
103.6	15.1079	28.6164	51.0149	84.7445	128.045	173.505	213.032
103.7	15.105	28.6212	51.0055	84.7295	128.014	173.466	212.974
103.8	15.1083	28.6171	50.9973	84.7118	127.986	173.425	212.914
103.9	15.106	28.6102	50.9887	84.6962	127.96	173.384	212.858
104	15.1027	28.6057	50.981	84.6836	127.935	173.344	212.805
104.1	15.1003	28.6054	50.9736	84.6718	127.908	173.306	212.749
104.2	15.1014	28.6055	50.9703	84.6556	127.88	173.266	212.694
104.3	15.1058	28.6039	50.9625	84.6427	127.856	173.223	212.637
104.4	15.1081	28.6	50.9547	84.6287	127.832	173.182	212.583
104.5	15.1055	28.5968	50.9469	84.6128	127.803	173.142	212.528
104.6	15.1063	28.595	50.9403	84.5978	127.776	173.102	212.47
104.7	15.1052	28.5907	50.9321	84.5821	127.748	173.061	212.413
104.8	15.1012	28.5873	50.9272	84.5675	127.727	173.026	212.352
104.9	15.1009	28.5851	50.9231	84.5561	127.701	172.993	212.298
105	15.1018	28.5821	50.9153	84.5374	127.677	172.953	212.241
105.1	15.1052	28.579	50.9131	84.5255	127.653	172.914	212.188
105.2	15.1054	28.5799	50.9072	84.5122	127.624	172.876	212.132
105.3	15.1067	28.5806	50.8978	84.4959	127.599	172.834	212.075
105.4	15.1071	28.5744	50.8913	84.4825	127.572	172.793	212.018
105.5	15.1013	28.5725	50.8825	84.4662	127.545	172.75	211.96
105.6	15.1041	28.5689	50.8746	84.4514	127.519	172.706	211.907
105.7	15.1025	28.5633	50.8638	84.4353	127.497	172.661	211.852
105.8	15.0989	28.5594	50.8567	84.4193	127.471	172.623	211.799
105.9	15.1	28.556	50.8476	84.4036	127.445	172.581	211.743
106	15.096	28.552	50.841	84.3889	127.421	172.541	211.688
106.1	15.0941	28.5518	50.8361	84.3741	127.398	172.501	211.631
106.2	15.092	28.5476	50.8294	84.3584	127.373	172.458	211.575
106.3	15.0913	28.5454	50.8238	84.3475	127.348	172.42	211.524
106.4	15.0905	28.5455	50.819	84.333	127.325	172.38	211.469
106.5	15.0907	28.5408	50.8144	84.3194	127.302	172.344	211.418
106.6	15.0901	28.5385	50.8115	84.3098	127.275	172.307	211.37
106.7	15.092	28.5366	50.8075	84.2964	127.248	172.267	211.319
106.8	15.0952	28.5356	50.8025	84.2803	127.224	172.226	211.266
106.9	15.0963	28.5334	50.7969	84.2659	127.196	172.188	211.216
107	15.0952	28.5336	50.7872	84.2495	127.175	172.147	211.162
107.1	15.0971	28.5261	50.7817	84.2392	127.15	172.112	211.112
107.2	15.0946	28.5229	50.7741	84.2191	127.123	172.072	211.058
107.3	15.0965	28.5187	50.7659	84.2046	127.096	172.03	211.005
107.4	15.0937	28.5146	50.7549	84.1887	127.072	171.989	210.95
107.5	15.0886	28.5107	50.7486	84.1746	127.046	171.952	210.898
107.6	15.0848	28.5086	50.74	84.1592	127.022	171.916	210.841
107.7	15.0839	28.5057	50.7324	84.1462	126.998	171.875	210.784
107.8	15.0827	28.5044	50.7232	84.1305	126.975	171.833	210.732
107.9	15.0837	28.5007	50.7172	84.1142	126.948	171.795	210.681
108	15.0797	28.4994	50.7064	84.0979	126.923	171.753	210.626
108.1	15.0757	28.4915	50.6954	84.0828	126.898	171.715	210.571
108.2	15.0714	28.4855	50.6893	84.0686	126.879	171.679	210.516
108.3	15.0694	28.48	50.6865	84.0586	126.855	171.645	210.466
108.4	15.0671	28.4785	50.6801	84.0417	126.828	171.609	210.412
108.5	15.0741	28.476	50.6731	84.023	126.804	171.567	210.355
108.6	15.0722	28.4664	50.6692	84.008	126.78	171.531	210.304
108.7	15.0679	28.464	50.6601	83.9957	126.76	171.495	210.25
108.8	15.0679	28.4631	50.6554	83.9863	126.736	171.46	210.201
108.9	15.0679	28.4604	50.6497	83.9743	126.719	171.421	210.144
109	15.0714	28.4538	50.6467	83.9653	126.698	171.386	210.096
109.1	15.0684	28.4543	50.6376	83.9503	126.676	171.349	210.043
109.2	15.0721	28.4507	50.6281	83.9305	126.652	171.311	209.989
109.3	15.071	28.4446	50.6173	83.9151	126.629	171.272	209.933
109.4	15.0695	28.4376	50.6081	83.9023	126.601	171.234	209.881
109.5	15.0689	28.4331	50.6015	83.8861	126.576	171.2	209.827
109.6	15.0697	28.4253	50.5939	83.8698	126.547	171.162	209.773
109.7	15.0664	28.4196	50.5804	83.8482	126.525	171.117	209.714
109.8	15.064	28.4072	50.5748	83.8394	126.5	171.08	209.665
109.9	15.0575	28.4074	50.568	83.8233	126.475	171.041	209.617
110	15.0593	28.4039	50.562	83.8075	126.455	170.999	209.564
110.1	15.0581	28.4001	50.5561	83.7954	126.429	170.961	209.515
110.2	15.0553	28.3963	50.5464	83.7801	126.402	170.921	209.459
110.3	15.0533	28.3916	50.5365	83.7683	126.38	170.881	209.408
110.4	15.0474	28.3876	50.5307	83.7506	126.36	170.842	209.355
110.5	15.0442	28.3881	50.5273	83.7392	126.337	170.807	209.303
110.6	15.0445	28.3891	50.521	83.725	126.319	170.769	209.248
110.7	15.0447	28.3878	50.5177	83.714	126.294	170.735	209.201
110.8	15.0462	28.3886	50.5128	83.6967	126.273	170.698	209.149
110.9	15.0485	28.3832	50.5076	83.6842	126.248	170.658	209.099
111	15.0439	28.379	50.4984	83.6668	126.224	170.619	209.045
111.1	15.0377	28.3762	50.4881	83.6552	126.199	170.584	208.994
111.2	15.0326	28.3723	50.4782	83.6411	126.175	170.55	208.941
111.3	15.0303	28.3684	50.4725	83.6292	126.153	170.514	208.891
111.4	15.0253	28.3643	50.4683	83.6196	126.132	170.477	208.844
111.5	15.0238	28.3656	50.4622	83.6068	126.104	170.441	208.795
111.6	15.0278	28.3664	50.4556	83.5907	126.082	170.403	208.743
111.7	15.0276	28.3601	50.4474	83.5787	126.063	170.366	208.69
111.8	15.0255	28.3563	50.4441	83.5635	126.042	170.331	208.639
111.9	15.0239	28.3514	50.4366	83.5531	126.02	170.297	208.592
112	15.0209	28.3503	50.4317	83.543	125.994	170.267	208.546
112.1	15.0232	28.3514	50.4239	83.5295	125.968	170.233	208.495
112.2	15.0278	28.3464	50.4127	83.5152	125.946	170.195	208.446
112.3	15.0244	28.3393	50.4097	83.5039	125.92	170.161	208.399
112.4	15.0228	28.3393	50.3989	83.4875	125.897	170.124	208.347
112.5	15.0211	28.3298	50.3903	83.4741	125.877	170.088	208.298
112.6	15.0144	28.327	50.3851	83.4619	125.85	170.053	208.255
112.7	15.0104	28.3279	50.3746	83.4441	125.828	170.012	208.2
112.8	15.0105	28.3257	50.3649	83.4293	125.809	169.975	208.149
112.9	15.0082	28.3178	50.359	83.4194	125.789	169.944	208.101
113	15.0048	28.3164	50.3502	83.4084	125.765	169.908	208.052
113.1	15.0031	28.3134	50.3427	83.3935	125.741	169.87	208
113.2	14.9995	28.3111	50.3352	83.3796	125.716	169.831	207.951
113.3	14.9939	28.3088	50.3268	83.3698	125.695	169.793	207.901
113.4	14.9912	28.3053	50.3148	83.3583	125.669	169.754	207.853
113.5	14.9887	28.3035	50.3102	83.3408	125.649	169.718	207.803
113.6	14.9875	28.2994	50.3053	83.3284	125.623	169.683	207.753
113.7	14.9858	28.2982	50.2999	83.3147	125.599	169.644	207.704
113.8	14.983	28.2935	50.2954	83.3039	125.576	169.61	207.655
113.9	14.9779	28.2904	50.2883	83.2927	125.553	169.577	207.607
114	14.9763	28.2898	50.2793	83.2817	125.529	169.543	207.558
114.1	14.977	28.2855	50.2741	83.2697	125.508	169.512	207.511
114.2	14.9771	28.2854	50.2698	83.2595	125.483	169.479	207.464
114.3	14.9742	28.2838	50.2619	83.2426	125.458	169.441	207.414
114.4	14.9715	28.2806	50.2549	83.2279	125.435	169.401	207.361
114.5	14.9688	28.276	50.2492	83.2172	125.417	169.367	207.313
114.6	14.963	28.272	50.2456	83.2097	125.393	169.332	207.268
114.7	14.9615	28.2759	50.2325	83.1961	125.367	169.294	207.213
114.8	14.9666	28.2688	50.2248	83.1799	125.34	169.256	207.163
114.9	14.9623	28.2617	50.2159	83.1596	125.313	169.219	207.107
115	14.9572	28.258	50.2085	83.1438	125.287	169.188	207.058
115.1	14.9526	28.2535	50.1992	83.1279	125.262	169.155	207.006
115.2	14.9531	28.2497	50.1935	83.116	125.238	169.121	206.956
115.3	14.949	28.2454	50.1888	83.1036	125.216	169.086	206.907
115.4	14.9506	28.243	50.1869	83.0912	125.196	169.054	206.862
115.5	14.9512	28.2404	50.1821	83.0783	125.173	169.025	206.815
115.6	14.9489	28.2384	50.1768	83.0653	125.154	168.99	206.768
115.7	14.9452	28.2362	50.1745	83.0566	125.136	168.961	206.726
115.8	14.9442	28.2362	50.1703	83.0482	125.112	168.932	206.682
115.9	14.9472	28.238	50.164	83.0366	125.093	168.898	206.636
116	14.948	28.2352	50.1567	83.0243	125.071	168.866	206.587
116.1	14.9464	28.234	50.1504	83.0148	125.047	168.834	206.542
116.2	14.9463	28.2342	50.1415	82.9975	125.028	168.8	206.494
116.3	14.947	28.2311	50.1358	82.9858	125.007	168.767	206.45
116.4	14.9466	28.2294	50.1322	82.9736	124.983	168.731	206.401
116.5	14.9491	28.2251	50.125	82.9628	124.956	168.698	206.356
116.6	14.9476	28.2193	50.1163	82.9449	124.933	168.662	206.31
116.7	14.9454	28.2121	50.1087	82.9332	124.909	168.631	206.263
116.8	14.9414	28.2045	50.101	82.9196	124.885	168.596	206.214
116.9	14.9382	28.1977	50.0942	82.908	124.864	168.566	206.167
117	14.9374	28.1926	50.0838	82.8928	124.843	168.535	206.12
117.1	14.9383	28.1898	50.0785	82.8841	124.823	168.504	206.074
117.2	14.9389	28.1834	50.074	82.8711	124.804	168.468	206.027
117.3	14.9394	28.1823	50.0706	82.8584	124.781	168.435	205.981
117.4	14.9382	28.178	50.0587	82.8432	124.76	168.401	205.93
117.5	14.9389	28.1706	50.0555	82.8289	124.738	168.367	205.882
117.6	14.9356	28.165	50.049	82.815	124.72	168.333	205.838
117.7	14.9329	28.1591	50.0437	82.8042	124.699	168.303	205.793
117.8	14.9305	28.1562	50.0377	82.7872	124.676	168.269	205.747
117.9	14.9308	28.1502	50.0295	82.7783	124.654	168.237	205.706
118	14.9299	28.1471	50.0235	82.7655	124.632	168.202	205.658
118.1	14.9307	28.146	50.0188	82.7524	124.607	168.169	205.616
118.2	14.9281	28.1393	50.009	82.7376	124.588	168.135	205.57
118.3	14.9254	28.135	50.0054	82.727	124.568	168.103	205.525
118.4	14.9224	28.1354	49.9986	82.7161	124.548	168.075	205.479
118.5	14.9201	28.1307	49.996	82.7038	124.525	168.041	205.434
118.6	14.9182	28.1255	49.9895	82.691	124.499	168.006	205.388
118.7	14.917	28.1219	49.9736	82.6738	124.477	167.965	205.335
118.8	14.9166	28.1108	49.9716	82.6629	124.456	167.936	205.29
118.9	14.9081	28.1053	49.9711	82.6539	124.432	167.905	205.245
119	14.9053	28.1072	49.9635	82.6391	124.407	167.87	205.197
119.1	14.9041	28.1023	49.9549	82.6244	124.387	167.832	205.144
119.2	14.9013	28.095	49.9519	82.616	124.364	167.796	205.103
119.3	14.8953	28.0948	49.947	82.6044	124.343	167.76	205.058
119.4	14.8961	28.0933	49.9433	82.5918	124.323	167.727	205.014
119.5	14.892	28.0884	49.941	82.5768	124.303	167.694	204.969
119.6	14.891	28.0836	49.9333	82.5689	124.28	167.663	204.924
119.7	14.8899	28.0793	49.9288	82.5585	124.26	167.633	204.88
119.8	14.8873	28.0738	49.9207	82.5487	124.239	167.6	204.834
119.9	14.885	28.0695	49.9131	82.5324	124.217	167.568	204.79
120	14.8845	28.0646	49.9108	82.5192	124.197	167.537	204.743
120.1	14.8841	28.06	49.907	82.5117	124.178	167.505	204.701
120.2	14.8827	28.0581	49.9002	82.5012	124.153	167.47	204.658
120.3	14.883	28.0529	49.8913	82.4849	124.132	167.434	204.613
120.4	14.8849	28.0492	49.8852	82.4766	124.114	167.403	204.57
120.5	14.8843	28.0457	49.8796	82.4673	124.095	167.373	204.53
120.6	14.8832	28.0442	49.8737	82.455	124.076	167.339	204.485
120.7	14.8829	28.0395	49.8689	82.446	124.061	167.309	204.443
120.8	14.878	28.0364	49.8693	82.4397	124.048	167.282	204.409
120.9	14.8769	28.0395	49.8668	82.4321	124.031	167.251	204.37
121	14.8818	28.0405	49.8655	82.4253	124.013	167.215	204.331
121.1	14.8868	28.0401	49.8584	82.4154	123.992	167.18	204.289
121.2	14.8859	28.04	49.8529	82.4045	123.974	167.149	204.246
121.3	14.886	28.0373	49.8445	82.3912	123.955	167.116	204.199
121.4	14.886	28.0355	49.8363	82.3781	123.935	167.083	204.153
121.5	14.8845	28.0336	49.8298	82.365	123.913	167.052	204.11
121.6	14.8817	28.0312	49.8208	82.3535	123.894	167.017	204.066
121.7	14.8784	28.0276	49.8132	82.3414	123.872	166.987	204.023
121.8	14.8767	28.0251	49.8003	82.329	123.852	166.951	203.98
121.9	14.8779	28.0216	49.7924	82.3175	123.832	166.922	203.938
122	14.8721	28.016	49.7861	82.3036	123.81	166.893	203.893
122.1	14.8715	28.013	49.7804	82.2958	123.793	166.859	203.849
122.2	14.8687	28.0099	49.7757	82.2855	123.769	166.83	203.808
122.3	14.8651	28.0061	49.7674	82.2747	123.749	166.796	203.767
122.4	14.8624	28.0006	49.763	82.2635	123.729	166.764	203.725
122.5	14.8578	27.9993	49.7565	82.2538	123.71	166.735	203.685
122.6	14.855	27.9974	49.751	82.2422	123.695	166.705	203.641
122.7	14.855	27.9919	49.7472	82.2377	123.677	166.681	203.601
122.8	14.8507	27.9931	49.7429	82.2265	123.656	166.651	203.561
122.9	14.8509	27.9931	49.7376	82.2157	123.637	166.621	203.523
123	14.8465	27.9931	49.7322	82.2064	123.618	166.592	203.486
123.1	14.8418	27.9933	49.7285	82.2009	123.597	166.562	203.448
123.2	14.841	27.992	49.726	82.1879	123.577	166.529	203.407
123.3	14.8414	27.9926	49.7237	82.1766	123.555	166.502	203.367
123.4	14.8416	27.99	49.7178	82.167	123.537	166.472	203.326
123.5	14.8396	27.9877	49.7125	82.1564	123.515	166.443	203.286
123.6	14.8388	27.9861	49.7016	82.144	123.494	166.408	203.242
123.7	14.8371	27.9791	49.6961	82.1321	123.471	166.373	203.197
123.8	14.8341	27.9732	49.683	82.1191	123.451	166.34	203.156
123.9	14.8308	27.9717	49.6777	82.1125	123.431	166.315	203.119
124	14.8256	27.9752	49.6734	82.1019	123.413	166.285	203.077
124.1	14.8262	27.9751	49.664	82.0891	123.392	166.255	203.037
124.2	14.8217	27.9692	49.6574	82.0759	123.373	166.219	202.992
124.3	14.8197	27.9631	49.6538	82.0643	123.354	166.191	202.952
124.4	14.8172	27.9606	49.6461	82.0505	123.332	166.159	202.91
124.5	14.8143	27.9551	49.6391	82.0395	123.314	166.127	202.869
124.6	14.8126	27.9525	49.6339	82.0308	123.296	166.101	202.831
124.7	14.8125	27.9563	49.6315	82.0209	123.28	166.074	202.794
124.8	14.815	27.954	49.6317	82.0134	123.26	166.043	202.757
124.9	14.8129	27.956	49.623	82.0033	123.237	166.008	202.714
125	14.8135	27.954	49.6112	81.9894	123.216	165.973	202.667
125.1	14.8136	27.9455	49.6056	81.9793	123.198	165.937	202.626
125.2	14.8096	27.943	49.6014	81.9669	123.178	165.908	202.59
125.3	14.8079	27.9452	49.5915	81.9548	123.16	165.879	202.547
125.4	14.8106	27.9395	49.5817	81.944	123.14	165.854	202.504
125.5	14.8064	27.9354	49.5774	81.9323	123.119	165.825	202.464
125.6	14.8063	27.9349	49.5701	81.9213	123.103	165.798	202.423
125.7	14.8058	27.9316	49.5654	81.909	123.084	165.771	202.387
125.8	14.8074	27.933	49.5571	81.8962	123.065	165.741	202.345
125.9	14.8105	27.9322	49.5542	81.8828	123.043	165.711	202.303
126	14.8125	27.9303	49.5482	81.8721	123.026	165.682	202.258
126.1	14.8098	27.9254	49.5408	81.8606	123.002	165.649	202.216
126.2	14.8033	27.9223	49.5348	81.8442	122.985	165.617	202.171
126.3	14.7994	27.9157	49.5308	81.8329	122.968	165.59	202.13
126.4	14.7951	27.9157	49.5291	81.826	122.954	165.565	202.087
126.5	14.7934	27.9131	49.5261	81.8168	122.935	165.538	202.046
126.6	14.7887	27.9155	49.5204	81.8059	122.916	165.509	202.004
126.7	14.7877	27.9138	49.5116	81.7933	122.891	165.48	201.962
126.8	14.7916	27.9128	49.5027	81.7768	122.868	165.45	201.921
126.9	14.7924	27.9091	49.4941	81.7615	122.844	165.419	201.876
127	14.7868	27.9048	49.4857	81.7462	122.823	165.39	201.832
127.1	14.7824	27.9005	49.4776	81.734	122.805	165.361	201.79
127.2	14.7753	27.8959	49.4713	81.7217	122.784	165.332	201.745
127.3	14.7721	27.8911	49.4637	81.7072	122.766	165.303	201.704
127.4	14.7683	27.8864	49.4604	81.6993	122.749	165.277	201.666
127.5	14.7644	27.8846	49.4572	81.6883	122.728	165.25	201.627
127.6	14.7648	27.8788	49.4502	81.6797	122.706	165.221	201.587
127.7	14.7637	27.8745	49.4481	81.6669	122.684	165.192	201.548
127.8	14.7661	27.8702	49.441	81.6558	122.665	165.161	201.508
127.9	14.7659	27.8669	49.4382	81.6443	122.645	165.128	201.466
128	14.7619	27.863	49.4339	81.634	122.626	165.098	201.423
128.1	14.7606	27.8646	49.4269	81.6192	122.608	165.067	201.38
128.2	14.7558	27.8599	49.4217	81.6084	122.587	165.04	201.339
128.3	14.7524	27.8564	49.4143	81.5948	122.572	165.011	201.297
128.4	14.7519	27.8532	49.4136	81.5858	122.553	164.988	201.257
128.5	14.7508	27.8546	49.4108	81.5751	122.535	164.961	201.219
128.6	14.7523	27.8508	49.4036	81.5618	122.518	164.93	201.175
128.7	14.7512	27.8488	49.3979	81.5515	122.494	164.901	201.137
128.8	14.748	27.8504	49.3881	81.5337	122.472	164.866	201.09
128.9	14.7473	27.8411	49.3812	81.5195	122.453	164.835	201.047
129	14.7428	27.8356	49.3729	81.5046	122.433	164.805	201.003
129.1	14.7423	27.8313	49.3651	81.4918	122.411	164.773	200.962
129.2	14.7424	27.8266	49.3536	81.4749	122.393	164.74	200.916
129.3	14.7392	27.8207	49.3434	81.4612	122.372	164.71	200.875
129.4	14.7337	27.8165	49.3353	81.445	122.355	164.681	200.834
129.5	14.7298	27.8117	49.3311	81.4359	122.336	164.654	200.797
129.6	14.7267	27.8097	49.3297	81.424	122.318	164.626	200.76
129.7	14.7274	27.8085	49.3276	81.4143	122.301	164.601	200.722
129.8	14.728	27.8079	49.322	81.403	122.287	164.575	200.68
129.9	14.7265	27.8067	49.3229	81.394	122.269	164.552	200.643
130	14.7241	27.8062	49.3191	81.3815	122.251	164.523	200.602
130.1	14.7229	27.8025	49.3113	81.3689	122.23	164.496	200.56
130.2	14.7213	27.7988	49.309	81.3525	122.212	164.467	200.518
130.3	14.719	27.7949	49.3022	81.339	122.196	164.439	200.48
130.4	14.7157	27.798	49.297	81.3303	122.177	164.41	200.444
130.5	14.7122	27.7962	49.2925	81.3204	122.159	164.382	200.409
130.6	14.7133	27.7963	49.2851	81.3077	122.143	164.352	200.369
130.7	14.7134	27.7902	49.2797	81.2955	122.125	164.324	200.329
130.8	14.708	27.7853	49.27	81.2838	122.109	164.293	200.293
130.9	14.7065	27.782	49.2655	81.2717	122.091	164.267	200.258
131	14.707	27.7791	49.2601	81.2561	122.077	164.238	200.222
131.1	14.7078	27.778	49.2625	81.2478	122.057	164.218	200.189
131.2	14.7038	27.7814	49.2566	81.2325	122.038	164.192	200.152
131.3	14.7052	27.7779	49.2518	81.2222	122.019	164.162	200.114
131.4	14.7039	27.772	49.2487	81.2093	121.999	164.134	200.074
131.5	14.7017	27.769	49.246	81.195	121.984	164.103	200.033
131.6	14.7	27.7658	49.2412	81.187	121.969	164.075	199.993
131.7	14.6962	27.7616	49.2373	81.1789	121.952	164.05	199.956
131.8	14.6956	27.7592	49.2325	81.1716	121.932	164.024	199.918
131.9	14.6933	27.7551	49.2301	81.1659	121.915	163.996	199.88
132	14.6914	27.7525	49.2247	81.1558	121.902	163.971	199.845
132.1	14.6882	27.7513	49.2204	81.1464	121.884	163.94	199.808
132.2	14.6877	27.7504	49.2134	81.1359	121.87	163.912	199.768
132.3	14.6907	27.7476	49.208	81.1261	121.852	163.888	199.73
132.4	14.6901	27.7489	49.1991	81.1112	121.834	163.855	199.691
132.5	14.6902	27.7438	49.1949	81.0989	121.818	163.822	199.654
132.6	14.685	27.7401	49.1933	81.0931	121.797	163.796	199.621
132.7	14.6882	27.7373	49.1867	81.0816	121.775	163.767	199.583
132.8	14.6915	27.7335	49.1818	81.0698	121.761	163.736	199.543
132.9	14.6852	27.7297	49.1763	81.0621	121.748	163.706	199.506
133	14.68	27.7259	49.1726	81.055	121.731	163.679	199.469
133.1	14.6785	27.723	49.1674	81.0437	121.713	163.651	199.428
133.2	14.679	27.718	49.16	81.0316	121.694	163.624	199.389
133.3	14.6791	27.7151	49.1561	81.0211	121.678	163.594	199.354
133.4	14.6798	27.7103	49.1549	81.0124	121.659	163.568	199.317
133.5	14.6764	27.7056	49.1506	80.9977	121.641	163.537	199.28
133.6	14.6773	27.7013	49.1451	80.9895	121.622	163.509	199.244
133.7	14.6733	27.6994	49.1365	80.9744	121.604	163.479	199.205
133.8	14.674	27.697	49.1287	80.9623	121.589	163.449	199.169
133.9	14.6696	27.6954	49.1253	80.9529	121.573	163.423	199.133
134	14.6678	27.6974	49.122	80.9446	121.554	163.398	199.097
134.1	14.6661	27.6974	49.1149	80.9324	121.54	163.37	199.06
134.2	14.6655	27.6925	49.1141	80.9263	121.52	163.344	199.029
134.3	14.6643	27.6914	49.1085	80.9142	121.504	163.311	198.99
134.4	14.6698	27.6877	49.1066	80.908	121.486	163.285	198.953
134.5	14.669	27.6872	49.102	80.9014	121.467	163.258	198.917
134.6	14.6713	27.6853	49.0943	80.8916	121.45	163.231	198.877
134.7	14.6725	27.682	49.0901	80.8801	121.433	163.203	198.841
134.8	14.6673	27.6803	49.0867	80.8708	121.417	163.178	198.804
134.9	14.6642	27.6786	49.0829	80.8634	121.401	163.149	198.766
135	14.6635	27.6781	49.0799	80.8559	121.384	163.121	198.73
135.1	14.6637	27.6743	49.0747	80.846	121.368	163.092	198.696
135.2	14.6612	27.6683	49.0682	80.8364	121.355	163.069	198.665
135.3	14.6573	27.6688	49.0678	80.8283	121.342	163.044	198.631
135.4	14.6597	27.668	49.0681	80.8233	121.329	163.02	198.598
135.5	14.6617	27.673	49.0636	80.8176	121.314	162.995	198.56
135.6	14.6653	27.6722	49.0559	80.8094	121.297	162.97	198.52
135.7	14.6643	27.6672	49.0494	80.7978	121.279	162.941	198.483
135.8	14.6622	27.6631	49.0406	80.7852	121.258	162.904	198.442
135.9	14.6597	27.6605	49.0341	80.7752	121.24	162.878	198.404
136	14.6571	27.6567	49.0303	80.7664	121.222	162.851	198.367
136.1	14.6543	27.6537	49.0225	80.7551	121.204	162.821	198.329
136.2	14.6547	27.6498	49.0204	80.7453	121.19	162.793	198.289
136.3	14.6502	27.6454	49.016	80.7435	121.174	162.768	198.252
136.4	14.6506	27.6437	49.0114	80.7373	121.156	162.74	198.217
136.5	14.6521	27.6412	49.006	80.7267	121.139	162.714	198.179
136.6	14.6552	27.6387	48.9972	80.7159	121.121	162.689	198.14
136.7	14.6548	27.6359	48.9946	80.705	121.098	162.661	198.103
136.8	14.6524	27.6375	48.9871	80.6908	121.079	162.631	198.069
136.9	14.6543	27.6333	48.9827	80.6822	121.062	162.605	198.033
137	14.6539	27.6315	48.9774	80.6744	121.046	162.579	197.999
137.1	14.6516	27.6307	48.9751	80.6698	121.027	162.55	197.964
137.2	14.6491	27.6286	48.9651	80.6603	121.012	162.515	197.927
137.3	14.6488	27.627	48.9582	80.6531	120.992	162.486	197.893
137.4	14.646	27.624	48.9494	80.6415	120.976	162.458	197.854
137.5	14.6441	27.6203	48.944	80.6324	120.958	162.431	197.82
137.6	14.6426	27.62	48.9363	80.6211	120.934	162.399	197.783
137.7	14.6464	27.612	48.9273	80.6099	120.916	162.371	197.749
137.8	14.6463	27.6061	48.923	80.6003	120.897	162.346	197.714
137.9	14.6423	27.6057	48.9197	80.5908	120.879	162.319	197.679
138	14.6416	27.6051	48.9151	80.574	120.861	162.294	197.642
138.1	14.6396	27.6004	48.9082	80.5659	120.838	162.269	197.605
138.2	14.6383	27.5997	48.8972	80.5553	120.818	162.242	197.569
138.3	14.6398	27.5945	48.8925	80.5444	120.793	162.212	197.531
138.4	14.6361	27.5898	48.8857	80.5284	120.774	162.181	197.494
138.5	14.6366	27.5851	48.8816	80.5184	120.756	162.154	197.455
138.6	14.6336	27.5831	48.8759	80.5082	120.732	162.127	197.419
138.7	14.6316	27.5843	48.864	80.49	120.716	162.094	197.376
138.8	14.629	27.5776	48.8602	80.4797	120.699	162.067	197.339
138.9	14.6224	27.5736	48.8579	80.4727	120.679	162.039	197.305
139	14.6205	27.5716	48.8544	80.4618	120.658	162.013	197.271
139.1	14.6212	27.5696	48.8492	80.4519	120.638	161.99	197.239
139.2	14.6221	27.5668	48.8432	80.4421	120.618	161.962	197.204
139.3	14.6203	27.5646	48.8386	80.4328	120.602	161.935	197.163
139.4	14.6209	27.5611	48.8356	80.4269	120.583	161.912	197.127
139.5	14.6206	27.5649	48.8301	80.4177	120.567	161.885	197.093
139.6	14.6234	27.563	48.8279	80.4132	120.549	161.862	197.061
139.7	14.6195	27.5642	48.8206	80.4024	120.529	161.839	197.025
139.8	14.6189	27.5612	48.815	80.3928	120.516	161.811	196.989
139.9	14.6157	27.5565	48.812	80.3853	120.5	161.789	196.955
140	14.6154	27.5551	48.8081	80.3786	120.482	161.763	196.924
140.1	14.6142	27.5535	48.8042	80.3687	120.466	161.737	196.889
140.2	14.6172	27.5516	48.8006	80.3591	120.442	161.711	196.851
140.3	14.619	27.5487	48.7917	80.3456	120.423	161.681	196.808
140.4	14.6209	27.5421	48.7866	80.3348	120.405	161.655	196.77
140.5	14.6149	27.5385	48.7812	80.3254	120.387	161.628	196.733
140.6	14.6131	27.5346	48.7734	80.3124	120.372	161.599	196.695
140.7	14.6104	27.5295	48.7681	80.3044	120.355	161.572	196.659
140.8	14.6069	27.5292	48.7641	80.2967	120.332	161.545	196.623
140.9	14.6099	27.5286	48.7512	80.2828	120.317	161.513	196.583
141	14.614	27.522	48.7481	80.2714	120.301	161.492	196.554
141.1	14.6095	27.5246	48.744	80.258	120.283	161.467	196.521
141.2	14.6119	27.5273	48.74	80.25	120.264	161.444	196.488
141.3	14.6136	27.5295	48.735	80.2402	120.247	161.413	196.448
141.4	14.6165	27.5242	48.7319	80.2334	120.227	161.387	196.413
141.5	14.6133	27.5225	48.7236	80.2206	120.206	161.359	196.375
141.6	14.6159	27.5139	48.7173	80.2094	120.185	161.33	196.34
141.7	14.6125	27.5112	48.7109	80.1965	120.169	161.305	196.304
141.8	14.6133	27.5122	48.7098	80.1906	120.156	161.282	196.269
141.9	14.6107	27.5116	48.7096	80.1826	120.143	161.262	196.237
142	14.6148	27.5121	48.7081	80.1765	120.127	161.237	196.207
142.1	14.6151	27.5119	48.7052	80.1671	120.111	161.215	196.174
142.2	14.6163	27.5095	48.7006	80.1568	120.09	161.19	196.139
142.3	14.6184	27.5069	48.6919	80.1451	120.069	161.162	196.099
142.4	14.6177	27.505	48.6858	80.1342	120.05	161.137	196.065
142.5	14.6148	27.5036	48.6829	80.1231	120.035	161.112	196.028
142.6	14.6157	27.5012	48.6783	80.1137	120.019	161.084	195.991
142.7	14.6113	27.5008	48.6793	80.1084	120.007	161.059	195.958
142.8	14.6107	27.5016	48.6747	80.1037	119.994	161.036	195.924
142.9	14.6103	27.5012	48.6706	80.0991	119.981	161.011	195.888
143	14.6111	27.502	48.6677	80.0881	119.962	160.987	195.853
143.1	14.6082	27.5015	48.6619	80.0769	119.947	160.959	195.816
143.2	14.6077	27.4938	48.6553	80.0676	119.931	160.935	195.784
143.3	14.6063	27.4894	48.6534	80.0578	119.916	160.912	195.749
143.4	14.6052	27.4817	48.6502	80.0504	119.9	160.888	195.713
143.5	14.6037	27.4805	48.6469	80.0436	119.882	160.863	195.677
143.6	14.6032	27.4781	48.6408	80.0331	119.866	160.838	195.642
143.7	14.6001	27.4738	48.6387	80.0249	119.851	160.814	195.611
143.8	14.5966	27.4725	48.6346	80.0124	119.832	160.787	195.576
143.9	14.598	27.4733	48.6274	80.0028	119.812	160.756	195.54
144	14.5969	27.4691	48.6156	79.9902	119.798	160.726	195.501
144.1	14.5947	27.4616	48.6077	79.9845	119.782	160.695	195.467
144.2	14.5915	27.4606	48.6046	79.9757	119.768	160.669	195.438
144.3	14.5922	27.456	48.6063	79.9691	119.754	160.649	195.407
144.4	14.5911	27.4583	48.6021	79.9606	119.744	160.626	195.373
144.5	14.5936	27.4608	48.6004	79.9576	119.728	160.602	195.34
144.6	14.5937	27.461	48.6009	79.9533	119.714	160.58	195.308
144.7	14.5942	27.4609	48.5925	79.9455	119.699	160.553	195.272
144.8	14.5982	27.4563	48.5866	79.9389	119.683	160.531	195.238
144.9	14.5965	27.4542	48.5803	79.9309	119.667	160.508	195.205
145	14.598	27.4542	48.5739	79.9222	119.651	160.487	195.174
145.1	14.5979	27.4528	48.5685	79.9142	119.633	160.463	195.142
145.2	14.601	27.4509	48.5598	79.9001	119.616	160.435	195.105
145.3	14.601	27.4473	48.5562	79.8933	119.602	160.41	195.068
145.4	14.5976	27.4446	48.5531	79.8849	119.586	160.384	195.036
145.5	14.5937	27.4413	48.5463	79.8723	119.57	160.359	195.004
145.6	14.5903	27.4382	48.5355	79.8626	119.551	160.332	194.973
145.7	14.5883	27.4365	48.5249	79.8486	119.536	160.3	194.94
145.8	14.5882	27.432	48.5236	79.8414	119.52	160.275	194.909
145.9	14.5833	27.4324	48.5192	79.8359	119.502	160.255	194.878
146	14.5849	27.4319	48.516	79.8271	119.485	160.232	194.844
146.1	14.5838	27.4289	48.5084	79.8162	119.467	160.205	194.808
146.2	14.5836	27.4232	48.5037	79.8073	119.453	160.18	194.773
146.3	14.5819	27.4207	48.5008	79.8024	119.442	160.158	194.744
146.4	14.5803	27.4179	48.4956	79.7973	119.43	160.134	194.714
146.5	14.5794	27.4188	48.4928	79.7894	119.415	160.113	194.682
146.6	14.5805	27.4185	48.4871	79.775	119.398	160.088	194.648
146.7	14.5841	27.4159	48.4826	79.7666	119.382	160.064	194.615
146.8	14.5848	27.4132	48.4784	79.7558	119.364	160.037	194.583
146.9	14.5817	27.4097	48.4737	79.7468	119.35	160.013	194.548
147	14.5813	27.4038	48.4704	79.7377	119.331	159.987	194.516
147.1	14.5809	27.4002	48.462	79.7274	119.313	159.957	194.48
147.2	14.5828	27.3932	48.4531	79.7192	119.298	159.929	194.445
147.3	14.5751	27.388	48.4483	79.7095	119.284	159.905	194.41
147.4	14.5741	27.3835	48.4429	79.7001	119.266	159.882	194.378
147.5	14.5729	27.382	48.4367	79.6893	119.251	159.856	194.348
147.6	14.5696	27.38	48.4313	79.6782	119.236	159.829	194.318
147.7	14.5639	27.3762	48.4266	79.6674	119.224	159.805	194.287
147.8	14.5633	27.3727	48.4244	79.6586	119.209	159.779	194.255
147.9	14.5634	27.3701	48.4176	79.6486	119.189	159.755	194.225
148	14.5657	27.372	48.4078	79.6399	119.169	159.73	194.191
148.1	14.5621	27.3674	48.3988	79.6265	119.15	159.703	194.155
148.2	14.5611	27.3635	48.3878	79.6159	119.131	159.675	194.12
148.3	14.5612	27.3581	48.3803	79.6067	119.119	159.646	194.091
148.4	14.5579	27.3535	48.3772	79.5974	119.103	159.623	194.064
148.5	14.5585	27.3478	48.3723	79.5841	119.086	159.597	194.028
148.6	14.559	27.3455	48.3656	79.5742	119.071	159.569	193.997
148.7	14.5547	27.3405	48.3608	79.5641	119.052	159.545	193.967
148.8	14.5569	27.3381	48.3528	79.5533	119.033	159.518	193.932
148.9	14.5552	27.3304	48.3485	79.543	119.015	159.491	193.9
149	14.5556	27.3267	48.3433	79.5325	118.996	159.467	193.866
149.1	14.5546	27.3214	48.3361	79.5233	118.982	159.44	193.835
149.2	14.5542	27.3172	48.3318	79.5194	118.964	159.42	193.808
149.3	14.5538	27.3205	48.3275	79.5091	118.947	159.398	193.772
149.4	14.5551	27.3181	48.3207	79.499	118.93	159.373	193.737
149.5	14.5527	27.3178	48.3164	79.4898	118.915	159.347	193.703
149.6	14.5506	27.314	48.3114	79.4837	118.901	159.322	193.673
149.7	14.5494	27.3146	48.3065	79.4777	118.884	159.3	193.644
149.8	14.5528	27.314	48.301	79.4704	118.872	159.28	193.61
149.9	14.5536	27.3159	48.3006	79.4658	118.86	159.261	193.579
150	14.5511	27.318	48.3011	79.4581	118.845	159.244	193.549
150.1	14.5537	27.3198	48.3008	79.4483	118.83	159.225	193.52
150.2	14.5551	27.321	48.2938	79.4353	118.815	159.205	193.488
150.3	14.5572	27.3173	48.2857	79.4244	118.8	159.183	193.452
150.4	14.5528	27.3144	48.2813	79.4152	118.785	159.159	193.422
150.5	14.5504	27.3103	48.2764	79.4061	118.769	159.137	193.39
150.6	14.5496	27.3031	48.271	79.3967	118.754	159.112	193.357
150.7	14.5458	27.2995	48.2666	79.3863	118.738	159.089	193.325
150.8	14.5429	27.2986	48.2659	79.3774	118.724	159.068	193.294
150.9	14.5455	27.2982	48.2666	79.3692	118.711	159.047	193.265
151	14.5456	27.2995	48.264	79.3625	118.696	159.022	193.239
151.1	14.5441	27.2965	48.2591	79.3518	118.683	158.998	193.208
151.2	14.5442	27.294	48.2555	79.3446	118.671	158.972	193.176
151.3	14.5401	27.2949	48.2588	79.3393	118.66	158.954	193.148
151.4	14.5408	27.2958	48.2596	79.3313	118.644	158.938	193.12
151.5	14.5439	27.2977	48.2512	79.3193	118.629	158.912	193.085
151.6	14.5504	27.2959	48.249	79.3107	118.615	158.892	193.053
151.7	14.5485	27.2953	48.2504	79.3041	118.605	158.871	193.021
151.8	14.5483	27.2977	48.251	79.3009	118.592	158.849	192.993
151.9	14.5512	27.2992	48.2432	79.2897	118.579	158.826	192.961
152	14.5556	27.2999	48.2411	79.2831	118.563	158.807	192.928
152.1	14.5563	27.3014	48.234	79.2738	118.549	158.782	192.893
152.2	14.5599	27.2997	48.231	79.2621	118.537	158.758	192.862
152.3	14.5588	27.2996	48.2273	79.2522	118.519	158.735	192.835
152.4	14.5582	27.2977	48.2195	79.2396	118.5	158.709	192.8
152.5	14.5557	27.2951	48.2135	79.2259	118.483	158.681	192.768
152.6	14.5541	27.2907	48.2065	79.2177	118.467	158.657	192.739
152.7	14.55	27.2875	48.1996	79.2113	118.452	158.635	192.706
152.8	14.5449	27.2849	48.1966	79.2006	118.434	158.613	192.674
152.9	14.5417	27.2843	48.1899	79.189	118.419	158.591	192.639
153	14.5425	27.2833	48.183	79.1771	118.401	158.569	192.605
153.1	14.541	27.2812	48.1803	79.1682	118.387	158.549	192.573
153.2	14.5363	27.2786	48.1784	79.1618	118.375	158.529	192.543
153.3	14.5312	27.2773	48.1743	79.1567	118.358	158.511	192.514
153.4	14.536	27.2773	48.1678	79.1446	118.339	158.486	192.483
153.5	14.5367	27.2756	48.1622	79.1354	118.321	158.461	192.451
153.6	14.5299	27.2715	48.1559	79.1255	118.304	158.439	192.413
153.7	14.5289	27.2672	48.1522	79.1178	118.287	158.42	192.378
153.8	14.53	27.2661	48.1474	79.1117	118.271	158.399	192.347
153.9	14.5293	27.2624	48.1381	79.1026	118.253	158.373	192.316
154	14.5285	27.2594	48.1329	79.0922	118.239	158.348	192.285
154.1	14.5246	27.2535	48.1274	79.0816	118.222	158.322	192.254
154.2	14.5243	27.2467	48.1223	79.0716	118.206	158.299	192.222
154.3	14.5225	27.2425	48.1202	79.0624	118.193	158.276	192.194
154.4	14.5203	27.2388	48.1153	79.0544	118.173	158.257	192.161
154.5	14.516	27.2377	48.107	79.0491	118.159	158.234	192.128
154.6	14.5136	27.2353	48.1016	79.0453	118.144	158.211	192.1
154.7	14.5127	27.2323	48.0949	79.0394	118.13	158.189	192.068
154.8	14.5144	27.2299	48.0912	79.0358	118.116	158.164	192.037
154.9	14.5122	27.2287	48.0874	79.0271	118.099	158.142	192.011
155	14.5133	27.2275	48.08	79.0174	118.086	158.118	191.978
155.1	14.5121	27.2226	48.0758	79.0109	118.074	158.097	191.95
155.2	14.5103	27.2246	48.0702	79.0046	118.057	158.073	191.919
155.3	14.5112	27.2224	48.0662	78.989	118.045	158.042	191.889
155.4	14.5102	27.2166	48.0603	78.978	118.031	158.016	191.858
155.5	14.5042	27.2138	48.0588	78.9708	118.016	157.994	191.831
155.6	14.5031	27.2135	48.0548	78.9587	118.002	157.97	191.802
155.7	14.5033	27.2104	48.0532	78.9446	117.986	157.947	191.774
155.8	14.5026	27.2051	48.0478	78.9336	117.972	157.921	191.74
155.9	14.5015	27.2015	48.0428	78.9247	117.955	157.897	191.712
156	14.4982	27.199	48.0388	78.9149	117.938	157.871	191.682
156.1	14.5002	27.1923	48.0321	78.904	117.924	157.842	191.65
156.2	14.4975	27.1896	48.0271	78.8952	117.907	157.822	191.62
156.3	14.4932	27.1831	48.0238	78.8883	117.89	157.795	191.591
156.4	14.4942	27.1854	48.0217	78.8794	117.871	157.77	191.563
156.5	14.4965	27.1814	48.0125	78.8681	117.854	157.744	191.531
156.6	14.4943	27.1742	48.007	78.8591	117.839	157.723	191.505
156.7	14.4897	27.1748	47.9985	78.8495	117.825	157.701	191.475
156.8	14.4899	27.1715	47.9919	78.8412	117.805	157.679	191.446
156.9	14.4919	27.1646	47.9835	78.8313	117.787	157.652	191.415
157	14.4858	27.1605	47.976	78.8229	117.768	157.625	191.386
157.1	14.485	27.1567	47.9655	78.8089	117.749	157.598	191.349
157.2	14.485	27.1513	47.9598	78.7981	117.73	157.575	191.317
157.3	14.4784	27.1493	47.9529	78.7878	117.716	157.551	191.286
157.4	14.477	27.1421	47.9439	78.7804	117.696	157.525	191.254
157.5	14.4748	27.1374	47.9332	78.7674	117.682	157.498	191.22
157.6	14.4714	27.1312	47.9309	78.7612	117.668	157.476	191.195
157.7	14.4632	27.132	47.9278	78.7567	117.653	157.451	191.17
157.8	14.4655	27.1291	47.9194	78.7469	117.632	157.429	191.14
157.9	14.4684	27.1225	47.9092	78.7325	117.613	157.4	191.103
158	14.4653	27.1132	47.9055	78.7261	117.599	157.375	191.072
158.1	14.4598	27.1102	47.9029	78.7131	117.587	157.351	191.042
158.2	14.4567	27.1081	47.8983	78.7058	117.569	157.328	191.012
158.3	14.4527	27.1076	47.8906	78.6958	117.553	157.305	190.978
158.4	14.4535	27.1003	47.881	78.6842	117.537	157.277	190.945
158.5	14.4481	27.0962	47.8786	78.673	117.521	157.255	190.916
158.6	14.445	27.0935	47.8744	78.6634	117.507	157.232	190.891
158.7	14.4402	27.091	47.8706	78.6547	117.489	157.206	190.86
158.8	14.4413	27.0876	47.8667	78.645	117.472	157.18	190.831
158.9	14.442	27.0827	47.8624	78.6356	117.458	157.155	190.798
159	14.4398	27.0791	47.8584	78.6291	117.445	157.131	190.769
159.1	14.44	27.0741	47.8551	78.6225	117.433	157.108	190.743
159.2	14.4362	27.0718	47.8523	78.617	117.416	157.083	190.715
159.3	14.4362	27.0744	47.8445	78.6063	117.398	157.059	190.687
159.4	14.4408	27.0729	47.8411	78.5971	117.385	157.03	190.657
159.5	14.4356	27.0699	47.8396	78.5935	117.374	157.01	190.631
159.6	14.4297	27.0713	47.8376	78.5855	117.361	156.986	190.6
159.7	14.435	27.0716	47.831	78.5746	117.348	156.961	190.569
159.8	14.4366	27.0683	47.8277	78.5672	117.334	156.94	190.541
159.9	14.4339	27.0652	47.8219	78.5581	117.317	156.915	190.51
160	14.4329	27.0636	47.8193	78.5461	117.302	156.892	190.48
160.1	14.43	27.0597	47.8159	78.5387	117.287	156.873	190.447
160.2	14.4277	27.0566	47.816	78.5313	117.278	156.854	190.423
160.3	14.4235	27.0613	47.8157	78.527	117.266	156.833	190.396
160.4	14.426	27.0611	47.8119	78.5188	117.25	156.812	190.368
160.5	14.4266	27.0622	47.8099	78.5126	117.239	156.789	190.338
160.6	14.4293	27.062	47.8113	78.5045	117.223	156.768	190.31
160.7	14.429	27.0649	47.8084	78.492	117.21	156.746	190.28
160.8	14.4286	27.062	47.8079	78.4824	117.192	156.724	190.251
160.9	14.4238	27.0602	47.8015	78.4693	117.179	156.699	190.222
161	14.4211	27.0557	47.7983	78.4645	117.164	156.678	190.191
161.1	14.4144	27.0581	47.7931	78.4535	117.149	156.658	190.16
161.2	14.4131	27.0551	47.7911	78.4456	117.13	156.638	190.129
161.3	14.4101	27.0512	47.79	78.4332	117.118	156.614	190.096
161.4	14.4072	27.0481	47.7871	78.4297	117.099	156.597	190.071
161.5	14.4055	27.0498	47.7816	78.4197	117.083	156.575	190.041
161.6	14.4103	27.0441	47.7748	78.4084	117.069	156.552	190.01
161.7	14.4101	27.0417	47.7672	78.3986	117.056	156.523	189.981
161.8	14.4079	27.0404	47.7603	78.3885	117.039	156.499	189.948
161.9	14.4054	27.0413	47.7525	78.3747	117.024	156.476	189.919
162	14.4021	27.0375	47.7513	78.3673	117.008	156.453	189.888
162.1	14.3999	27.036	47.7435	78.3589	116.99	156.429	189.858
162.2	14.3979	27.0332	47.7359	78.3485	116.977	156.404	189.825
162.3	14.3936	27.0246	47.7334	78.3431	116.963	156.383	189.797
162.4	14.3932	27.0293	47.7299	78.3362	116.951	156.361	189.77
162.5	14.3919	27.0238	47.7268	78.331	116.938	156.341	189.74
162.6	14.3902	27.0267	47.7235	78.3236	116.924	156.321	189.71
162.7	14.3913	27.0293	47.7185	78.3141	116.907	156.297	189.678
[truncated: 273 more rows]

## Sheet: Fig.1c
Fig.1c	Analytical gel filtration analyses of EBV gHgL-LBD (red), EBV gHgL (blue), and LBD (cyan) as measured using calibrated Superdex® 200 Increase 10/300 GL columns (GE Healthcare).
Elution volume (ml)	EBV gHgL-LBD	Elution volume (ml)	EBV gHgL	Elution volume (ml)	LBD
0	0.278	0	0.581	0	0.305
0.02501	0.548	0.02501	0.641	0.02501	0.47
0.05001	0.196	0.05002	0.749	0.05002	0.28
0.07502	0.453	0.07504	0.643	0.07504	0.222
0.10002	0.359	0.10005	0.842	0.10005	0.367
0.12503	0.195	0.12506	0.707	0.12506	0.086
0.15003	0.34	0.15007	1.049	0.15007	0.164
0.17504	0.29	0.17508	0.834	0.17508	0.466
0.20004	-0.007	0.20009	0.61	0.20009	0.418
0.22505	0.184	0.22511	0.72	0.22511	0.388
0.25005	0.5	0.25012	0.367	0.25012	0.375
0.27506	0.42	0.27513	0.583	0.27513	0.533
0.30006	0.422	0.30014	0.449	0.30014	0.521
0.32507	0.18	0.32515	0.827	0.32515	0.333
0.35007	0.539	0.35017	0.913	0.35016	0.291
0.37508	0.481	0.37518	0.895	0.37518	0.511
0.40008	0.295	0.40019	0.876	0.40019	0.218
0.42509	0.081	0.4252	0.937	0.4252	0.29
0.45009	0.285	0.45021	0.82	0.45021	0.313
0.4751	0.366	0.47522	0.714	0.47522	0.46
0.5001	0.799	0.50024	0.939	0.50024	0.334
0.52511	0.662	0.52525	0.871	0.52525	0.391
0.55011	0.627	0.55026	0.628	0.55026	0.326
0.57512	0.4	0.57527	0.66	0.57527	0.285
0.60012	0.583	0.60028	0.543	0.60028	0.486
0.62513	0.54	0.6253	0.554	0.62529	0.554
0.65013	0.473	0.65031	0.652	0.65031	0.442
0.67514	0.434	0.67532	0.714	0.67532	0.404
0.70014	0.281	0.70033	0.69	0.70033	0.576
0.72515	0.323	0.72534	0.864	0.72534	0.488
0.75015	0.567	0.75035	0.699	0.75035	0.314
0.77516	0.413	0.77537	0.745	0.77537	0.439
0.80016	0.047	0.80038	0.642	0.80038	0.276
0.82517	0.439	0.82539	0.699	0.82539	0.606
0.85017	0.169	0.8504	0.556	0.8504	0.479
0.87518	0.404	0.87541	0.681	0.87541	0.398
0.90018	0.314	0.90042	0.74	0.90042	0.482
0.92519	0.317	0.92544	0.788	0.92544	0.346
0.95019	-0.044	0.95045	0.725	0.95045	0.042
0.9752	0.422	0.97546	0.652	0.97546	0.437
1.0002	0.123	1.00047	0.549	1.00047	0.405
1.02521	0.506	1.02548	0.733	1.02548	0.534
1.05021	0.434	1.0505	0.554	1.05049	0.676
1.07522	0.479	1.07551	0.514	1.07551	0.646
1.10022	0.631	1.10052	0.486	1.10052	0.437
1.12523	0.405	1.12553	0.454	1.12553	0.487
1.15024	0.595	1.15054	0.553	1.15054	0.375
1.17524	0.373	1.17555	0.577	1.17555	0.374
1.20025	0.532	1.20057	0.686	1.20057	0.274
1.22525	0.362	1.22558	0.639	1.22558	0.247
1.25026	0.353	1.25059	0.77	1.25059	0.551
1.27526	0.416	1.2756	0.443	1.2756	0.329
1.30027	0.401	1.30061	0.478	1.30061	0.455
1.32527	0.524	1.32563	0.553	1.32562	0.553
1.35028	0.254	1.35064	0.726	1.35064	0.25
1.37528	0.252	1.37565	0.503	1.37565	0.545
1.40029	0.278	1.40066	0.789	1.40066	0.398
1.42529	0.32	1.42567	0.57	1.42567	0.298
1.4503	0.404	1.45068	0.654	1.45068	0.347
1.4753	0.546	1.4757	0.87	1.4757	0.486
1.50031	0.358	1.50071	0.683	1.50071	0.228
1.52531	0.548	1.52572	0.672	1.52572	0.416
1.55032	0.465	1.55073	0.52	1.55073	0.673
1.57532	0.402	1.57574	0.608	1.57574	0.338
1.60033	0.256	1.60076	0.819	1.60075	0.605
1.62533	0.481	1.62577	0.619	1.62577	0.562
1.65034	0.463	1.65078	0.416	1.65078	0.514
1.67534	0.496	1.67579	0.563	1.67579	0.54
1.70035	0.53	1.7008	0.316	1.7008	0.405
1.72535	0.585	1.72581	0.398	1.72581	0.444
1.75036	0.653	1.75083	0.708	1.75082	0.492
1.77536	0.089	1.77584	0.582	1.77584	0.37
1.80037	0.413	1.80085	0.643	1.80085	0.453
1.82537	0.525	1.82586	0.428	1.82586	0.533
1.85038	0.49	1.85087	0.771	1.85087	0.564
1.87538	0.37	1.87589	0.481	1.87588	0.354
1.90039	0.334	1.9009	0.744	1.9009	0.637
1.92539	0.443	1.92591	0.65	1.92591	0.506
1.9504	0.365	1.95092	0.642	1.95092	0.563
1.9754	0.477	1.97593	0.73	1.97593	0.3
2.00041	0.285	2.00094	0.58	2.00094	0.327
2.02541	0.351	2.02596	0.658	2.02595	0.32
2.05042	0.279	2.05097	0.43	2.05097	0.418
2.07542	0.385	2.07598	0.724	2.07598	0.461
2.10043	0.746	2.10099	0.701	2.10099	0.267
2.12543	0.368	2.126	0.684	2.126	0.487
2.15044	0.59	2.15102	0.725	2.15101	0.442
2.17544	0.599	2.17603	0.482	2.17603	0.327
2.20045	0.505	2.20104	0.771	2.20104	0.385
2.22545	0.502	2.22605	0.732	2.22605	0.455
2.25046	0.525	2.25106	0.623	2.25106	0.389
2.27546	0.42	2.27607	0.511	2.27607	0.363
2.30047	0.516	2.30109	0.595	2.30108	0.467
2.32548	0.434	2.3261	0.599	2.3261	0.408
2.35048	0.384	2.35111	0.738	2.35111	0.522
2.37549	0.511	2.37612	0.592	2.37612	0.371
2.40049	0.359	2.40113	0.541	2.40113	0.263
2.4255	0.425	2.42615	0.791	2.42614	0.269
2.4505	0.424	2.45116	0.616	2.45115	0.591
2.47551	0.378	2.47617	0.502	2.47617	0.423
2.50051	0.427	2.50118	0.755	2.50118	0.515
2.52552	0.4	2.52619	0.593	2.52619	0.153
2.55052	0.288	2.5512	0.623	2.5512	0.389
2.57553	0.328	2.57622	0.704	2.57621	0.267
2.60053	0.417	2.60123	0.609	2.60123	0.57
2.62554	0.438	2.62624	0.309	2.62624	0.418
2.65054	0.372	2.65125	0.623	2.65125	0.428
2.67555	0.408	2.67626	0.713	2.67626	0.307
2.70055	0.346	2.70127	0.675	2.70127	0.53
2.72556	0.347	2.72629	0.671	2.72628	0.399
2.75056	0.594	2.7513	0.252	2.7513	0.404
2.77557	0.633	2.77631	0.6	2.77631	0.392
2.80057	0.296	2.80132	0.68	2.80132	0.134
2.82558	0.286	2.82633	0.631	2.82633	0.312
2.85058	0.235	2.85135	0.71	2.85134	0.262
2.87559	0.531	2.87636	0.626	2.87636	0.331
2.90059	0.442	2.90137	0.486	2.90137	0.353
2.9256	0.433	2.92638	0.652	2.92638	0.147
2.9506	0.005	2.95139	0.651	2.95139	0.346
2.97561	0.356	2.9764	0.45	2.9764	0.338
3.00061	0.366	3.00142	0.248	3.00141	0.474
3.02562	0.548	3.02643	0.697	3.02643	0.369
3.05062	0.506	3.05144	0.75	3.05144	0.361
3.07563	0.378	3.07645	0.527	3.07645	0.355
3.10063	0.624	3.10146	0.538	3.10146	0.035
3.12564	0.504	3.12648	0.41	3.12647	0.521
3.15064	0.435	3.15149	0.546	3.15148	0.446
3.17565	0.366	3.1765	0.629	3.1765	0.334
3.20065	0.372	3.20151	0.626	3.20151	0.23
3.22566	0.379	3.22652	0.347	3.22652	0.402
3.25066	0.365	3.25153	0.446	3.25153	0.422
3.27567	0.419	3.27655	0.696	3.27654	0.298
3.30067	0.416	3.30156	0.463	3.30156	0.469
3.32568	0.678	3.32657	0.415	3.32657	0.316
3.35068	0.401	3.35158	0.468	3.35158	0.142
3.37569	0.188	3.37659	0.504	3.37659	0.172
3.40069	0.458	3.40161	0.697	3.4016	0.492
3.4257	0.44	3.42662	0.671	3.42661	0.331
3.45071	0.489	3.45163	0.546	3.45163	0.283
3.47571	0.347	3.47664	0.419	3.47664	0.221
3.50072	0.474	3.50165	0.473	3.50165	0.274
3.52572	0.485	3.52666	0.414	3.52666	0.452
3.55073	0.518	3.55168	0.476	3.55167	0.481
3.57573	0.545	3.57669	0.449	3.57669	0.361
3.60074	0.294	3.6017	0.521	3.6017	0.335
3.62574	0.302	3.62671	0.248	3.62671	0.289
3.65075	0.729	3.65172	0.54	3.65172	0.262
3.67575	0.285	3.67674	0.314	3.67673	0.358
3.70076	0.122	3.70175	0.455	3.70174	0.315
3.72576	0.189	3.72676	0.292	3.72676	0.16
3.75077	0.452	3.75177	0.463	3.75177	0.135
3.77577	0.514	3.77678	0.45	3.77678	0.312
3.80078	0.027	3.80179	0.483	3.80179	0.211
3.82578	0.497	3.82681	0.413	3.8268	0.352
3.85079	0.631	3.85182	0.421	3.85181	0.375
3.87579	0.337	3.87683	0.468	3.87683	0.245
3.9008	0.566	3.90184	0.365	3.90184	0.327
3.9258	0.554	3.92685	0.313	3.92685	0.487
3.95081	0.436	3.95187	0.467	3.95186	0.404
3.97581	0.529	3.97688	0.473	3.97687	0.316
4.00082	0.424	4.00189	0.569	4.00189	0.328
4.02582	0.34	4.0269	0.551	4.0269	0.256
4.05083	0.512	4.05191	0.315	4.05191	0.389
4.07583	0.272	4.07692	0.684	4.07692	0.176
4.10084	0.09	4.10194	0.378	4.10193	0.435
4.12584	0.368	4.12695	0.43	4.12694	0.375
4.15085	0.513	4.15196	0.454	4.15196	0.503
4.17585	0.466	4.17697	0.254	4.17697	0.349
4.20086	0.583	4.20198	0.298	4.20198	0.377
4.22586	0.371	4.22699	0.552	4.22699	0.288
4.25087	0.288	4.25201	0.28	4.252	0.178
4.27587	0.203	4.27702	0.368	4.27702	0.18
4.30088	0.685	4.30203	0.513	4.30203	0.362
4.32588	0.552	4.32704	0.253	4.32704	0.034
4.35089	0.405	4.35205	0.252	4.35205	0.254
4.37589	0.379	4.37707	0.624	4.37706	0.385
4.4009	0.206	4.40208	0.294	4.40207	0.411
4.4259	0.422	4.42709	0.458	4.42709	0.201
4.45091	0.343	4.4521	0.303	4.4521	0.396
4.47591	0.24	4.47711	0.495	4.47711	0.404
4.50092	0.42	4.50212	0.497	4.50212	0.301
4.52592	0.468	4.52714	0.439	4.52713	0.078
4.55093	0.521	4.55215	0.538	4.55214	0.347
4.57594	0.71	4.57716	0.471	4.57716	0.265
4.60094	0.506	4.60217	0.321	4.60217	-0.013
4.62595	0.314	4.62718	0.282	4.62718	0.433
4.65095	0.735	4.6522	0.473	4.65219	0.479
4.67596	0.362	4.67721	0.653	4.6772	0.268
4.70096	0.34	4.70222	0.374	4.70222	0.512
4.72597	0.266	4.72723	0.366	4.72723	0.339
4.75097	0.302	4.75224	0.263	4.75224	0.051
4.77598	0.452	4.77725	0.29	4.77725	0.329
4.80098	0.519	4.80227	0.479	4.80226	0.486
4.82599	0.292	4.82728	0.432	4.82727	0.135
4.85099	0.301	4.85229	0.234	4.85229	0.325
4.876	0.599	4.8773	0.306	4.8773	0.378
4.901	0.528	4.90231	0.167	4.90231	0.15
4.92601	0.337	4.92733	0.318	4.92732	0.388
4.95101	0.32	4.95234	0.168	4.95233	0.481
4.97602	0.438	4.97735	0.519	4.97735	0.254
5.00102	0.196	5.00236	0.427	5.00236	0.11
5.02603	0.442	5.02737	0.407	5.02737	0.316
5.05103	0.644	5.05238	0.252	5.05238	0.457
5.07604	0.319	5.0774	0.209	5.07739	0.467
5.10104	0.384	5.10241	0.619	5.1024	0.219
5.12605	0.382	5.12742	0.254	5.12742	0.256
5.15105	0.53	5.15243	0.298	5.15243	0.304
5.17606	0.427	5.17744	0.348	5.17744	0.361
5.20106	0.356	5.20246	0.231	5.20245	0.574
5.22607	0.278	5.22747	0.35	5.22746	0.305
5.25107	0.411	5.25248	0.353	5.25247	0.161
5.27608	0.541	5.27749	0.208	5.27749	0.252
5.30108	0.305	5.3025	0.459	5.3025	0.425
5.32609	0.38	5.32751	0.394	5.32751	0.227
5.35109	0.373	5.35253	0.527	5.35252	0.292
5.3761	0.321	5.37754	0.17	5.37753	0.351
5.4011	0.314	5.40255	0.389	5.40255	0.41
5.42611	0.282	5.42756	0.304	5.42756	0.408
5.45111	0.277	5.45257	0.256	5.45257	-0.027
5.47612	0.596	5.47759	0.202	5.47758	0.198
5.50112	0.315	5.5026	0.303	5.50259	0.348
5.52613	0.609	5.52761	0.306	5.5276	0.21
5.55113	0.086	5.55262	0.121	5.55262	0.231
5.57614	0.355	5.57763	0.652	5.57763	0.325
5.60114	0.242	5.60264	0.496	5.60264	0.248
5.62615	0.598	5.62766	0.221	5.62765	0.206
5.65115	0.633	5.65267	0.101	5.65266	0.408
5.67616	0.337	5.67768	0.344	5.67768	0.35
5.70116	0.406	5.70269	0.222	5.70269	0.073
5.72617	0.395	5.7277	0.329	5.7277	0.205
5.75118	0.622	5.75272	0.266	5.75271	0.23
5.77618	0.506	5.77773	0.316	5.77772	0.272
5.80119	0.461	5.80274	0.356	5.80273	0.419
5.82619	0.299	5.82775	0.25	5.82775	0.133
5.8512	0.433	5.85276	0.245	5.85276	0.166
5.8762	0.532	5.87777	0.607	5.87777	0.302
5.90121	0.53	5.90279	0.397	5.90278	0.462
5.92621	0.226	5.9278	0.362	5.92779	0.387
5.95122	0.706	5.95281	0.173	5.9528	0.277
5.97622	0.427	5.97782	0.229	5.97782	0.153
6.00123	0.192	6.00283	0.258	6.00283	0.216
6.02623	0.387	6.02784	0.238	6.02784	0.414
6.05124	0.311	6.05286	0.27	6.05285	0.202
6.07624	0.318	6.07787	0.312	6.07786	0.277
6.10125	0.367	6.10288	0.501	6.10288	0.409
6.12625	0.516	6.12789	0.45	6.12789	0.342
6.15126	0.53	6.1529	0.417	6.1529	0.291
6.17626	0.241	6.17792	0.517	6.17791	0.366
6.20127	0.399	6.20293	0.13	6.20292	0.24
6.22627	0.375	6.22794	0.509	6.22793	0.356
6.25128	0.292	6.25295	0.31	6.25295	0.251
6.27628	0.597	6.27796	0.364	6.27796	0.28
6.30129	0.645	6.30297	0.44	6.30297	0.521
6.32629	0.532	6.32799	0.374	6.32798	0.234
6.3513	0.424	6.353	0.637	6.35299	0.227
6.3763	0.518	6.37801	0.115	6.37801	0.147
6.40131	0.161	6.40302	0.242	6.40302	0.399
6.42631	0.459	6.42803	0.395	6.42803	0.224
6.45132	0.14	6.45305	0.294	6.45304	0.286
6.47632	0.406	6.47806	0.177	6.47805	0.352
6.50133	0.446	6.50307	0.171	6.50306	0.453
6.52633	0.366	6.52808	0.187	6.52808	0.236
6.55134	0.461	6.55309	0.108	6.55309	0.008
6.57634	0.412	6.5781	0.374	6.5781	0.066
6.60135	0.294	6.60312	0.235	6.60311	0.273
6.62635	0.244	6.62813	0.338	6.62812	0.358
6.65136	0.536	6.65314	0.366	6.65313	0.108
6.67636	0.114	6.67815	0.345	6.67815	0.175
6.70137	0.369	6.70316	0.144	6.70316	0.346
6.72637	0.311	6.72818	0.353	6.72817	0.226
6.75138	0.569	6.75319	0.272	6.75318	0.349
6.77638	0.483	6.7782	0.213	6.77819	0.255
6.80139	0.307	6.80321	0.507	6.80321	0.261
6.82639	0.183	6.82822	0.287	6.82822	0.058
6.8514	0.327	6.85323	0.037	6.85323	0.11
6.87641	0.305	6.87825	0.011	6.87824	0.084
6.90141	0.54	6.90326	0.176	6.90325	0.096
6.92642	0.423	6.92827	0.381	6.92826	0.321
6.95142	0.31	6.95328	0.349	6.95328	0.304
6.97643	0.339	6.97829	0.151	6.97829	0.324
7.00143	0.331	7.00331	0.29	7.0033	0.092
7.02644	0.209	7.02832	0.424	7.02831	0.19
7.05144	0.467	7.05333	0.139	7.05332	0.31
7.07645	0.692	7.07834	0.329	7.07834	0.096
7.10145	0.305	7.10335	0.401	7.10335	0.183
7.12646	0.194	7.12836	0.289	7.12836	0.259
7.15146	0.199	7.15338	0.292	7.15337	0.356
7.17647	0.318	7.17839	0.409	7.17838	0.101
7.20147	0.44	7.2034	0.255	7.20339	0.152
7.22648	0.485	7.22841	0.402	7.22841	0.145
7.25148	0.426	7.25342	0.219	7.25342	0.245
7.27649	0.261	7.27844	0.431	7.27843	0.216
7.30149	0.139	7.30345	0.242	7.30344	0.416
7.3265	0.46	7.32846	0.397	7.32845	0.152
7.3515	0.403	7.35347	0.255	7.35346	0.496
7.37651	0.584	7.37848	0.526	7.37848	0.275
7.40151	0.399	7.40349	0.29	7.40349	0.281
7.42652	0.436	7.42851	0.451	7.4285	0.181
7.45152	0.494	7.45352	0.266	7.45351	0.316
7.47653	0.347	7.47853	0.424	7.47852	0.161
7.50153	0.585	7.50354	0.235	7.50354	0.318
7.52654	0.389	7.52855	0.307	7.52855	-0.035
7.55154	0.377	7.55356	0.236	7.55356	0.277
7.57655	0.415	7.57858	0.281	7.57857	0.334
7.60155	0.234	7.60359	0.33	7.60358	0.419
7.62656	0.325	7.6286	0.31	7.62859	0.254
7.65156	0.372	7.65361	0.205	7.65361	0.152
7.67657	0.212	7.67862	0.421	7.67862	0.145
7.70157	0.28	7.70364	0.374	7.70363	0.479
7.72658	0.541	7.72865	0.077	7.72864	0.353
7.75158	0.242	7.75366	0.485	7.75365	0.245
7.77659	0.165	7.77867	0.176	7.77867	0.303
7.80159	0.208	7.80368	0.106	7.80368	0.386
7.8266	-0.2	7.82869	0.278	7.82869	0.299
7.8516	0.302	7.85371	0.348	7.8537	0.461
7.87661	0.206	7.87872	0.303	7.87871	0.5
7.90161	0.391	7.90373	0.079	7.90372	0.487
7.92662	0.544	7.92874	0.031	7.92874	0.295
7.95162	0.514	7.95375	0.061	7.95375	0.205
7.97663	0.217	7.97877	0.174	7.97876	0.258
8.00163	0.119	8.00378	0.155	8.00377	0.228
8.02664	0.195	8.02879	-0.02	8.02878	0.287
8.05165	0.227	8.0538	-0.038	8.05379	0.409
8.07665	0.255	8.07881	0.305	8.07881	0.276
8.10166	0.51	8.10382	0.213	8.10382	0.386
8.12666	0.461	8.12884	0.295	8.12883	0.504
8.15167	0.249	8.15385	0.331	8.15384	0.177
8.17667	0.25	8.17886	0.27	8.17885	0.186
8.20168	0.294	8.20387	0.317	8.20387	0.285
8.22668	0.329	8.22888	0.169	8.22888	0.456
8.25169	0.092	8.2539	0.282	8.25389	0.234
8.27669	0.35	8.27891	0.121	8.2789	0.372
8.3017	0.226	8.30392	0.609	8.30391	0.361
8.3267	0.18	8.32893	0.258	8.32892	0.491
8.35171	0.078	8.35394	0.24	8.35394	0.668
8.37671	0.104	8.37895	0.119	8.37895	0.416
8.40172	0.138	8.40397	0.204	8.40396	0.421
8.42672	0.569	8.42898	0.165	8.42897	0.368
8.45173	0.472	8.45399	0.153	8.45398	0.484
8.47673	0.154	8.479	0.051	8.479	0.38
8.50174	0.216	8.50401	0.326	8.50401	0.392
8.52674	0.34	8.52903	0.328	8.52902	0.313
8.55175	0.427	8.55404	0.435	8.55403	0.407
8.57675	0.243	8.57905	0.065	8.57904	0.444
8.60176	0.529	8.60406	0.292	8.60405	0.377
8.62676	0.474	8.62907	0.535	8.62907	0.439
8.65177	0.529	8.65408	0.319	8.65408	0.222
8.67677	0.357	8.6791	0.233	8.67909	0.435
8.70178	0.107	8.70411	0.36	8.7041	0.182
8.72678	0.29	8.72912	0.25	8.72911	0.342
8.75179	0.717	8.75413	0.428	8.75412	0.53
8.77679	0.217	8.77914	0.309	8.77914	0.499
8.8018	0.346	8.80416	0.168	8.80415	0.419
8.8268	0.159	8.82917	0.39	8.82916	0.212
8.85181	0.327	8.85418	0.274	8.85417	0.314
8.87681	0.378	8.87919	0.246	8.87918	0.268
8.90182	0.657	8.9042	0.468	8.9042	0.221
8.92682	0.348	8.92921	0.209	8.92921	0.369
8.95183	0.617	8.95423	0.255	8.95422	0.373
8.97683	0.537	8.97924	0.545	8.97923	0.399
9.00184	0.218	9.00425	0.283	9.00424	0.362
9.02684	0.138	9.02926	0.273	9.02925	0.304
9.05185	0.394	9.05427	0.004	9.05427	0.128
9.07685	0.59	9.07928	0.325	9.07928	0.285
9.10186	0.292	9.1043	-0.042	9.10429	0.093
9.12686	0.536	9.12931	0.199	9.1293	0.18
9.15187	0.428	9.15432	0.152	9.15431	0.36
9.17688	0.23	9.17933	0.073	9.17933	0.325
9.20188	0.333	9.20434	0.169	9.20434	0.24
9.22689	0.313	9.22936	0.207	9.22935	0.029
9.25189	0.392	9.25437	0.494	9.25436	0.497
9.2769	0.365	9.27938	0.335	9.27937	0.281
9.3019	0.56	9.30439	0.131	9.30438	0.368
9.32691	0.227	9.3294	0.069	9.3294	0.334
9.35191	0.459	9.35441	0.27	9.35441	0.15
9.37692	0.671	9.37943	0.354	9.37942	0.371
9.40192	0.514	9.40444	0.348	9.40443	0.15
9.42693	0.659	9.42945	0.348	9.42944	0.363
9.45193	0.575	9.45446	0.244	9.45445	0.339
9.47694	0.41	9.47947	0.213	9.47947	0.361
9.50194	0.799	9.50449	0.156	9.50448	0.294
9.52695	0.53	9.5295	0.174	9.52949	0.169
9.55195	0.483	9.55451	0.296	9.5545	0.303
9.57696	0.555	9.57952	0.519	9.57951	0.408
9.60196	0.677	9.60453	0.592	9.60453	0.332
9.62697	0.597	9.62954	0.371	9.62954	0.403
9.65197	0.576	9.65456	0.446	9.65455	0.549
9.67698	0.698	9.67957	0.509	9.67956	0.376
9.70198	0.735	9.70458	0.321	9.70457	0.407
9.72699	0.91	9.72959	0.771	9.72958	0.38
9.75199	0.726	9.7546	0.671	9.7546	0.44
9.777	0.932	9.77962	0.441	9.77961	0.485
9.802	1.13	9.80463	0.583	9.80462	0.336
9.82701	0.881	9.82964	0.512	9.82963	0.352
9.85201	1.064	9.85465	0.797	9.85464	0.427
9.87702	0.763	9.87966	0.592	9.87966	0.175
9.90202	0.87	9.90467	0.929	9.90467	0.437
9.92703	0.686	9.92969	0.847	9.92968	0.23
9.95203	0.868	9.9547	1.097	9.95469	0.137
9.97704	0.916	9.97971	1.133	9.9797	0.385
10.002	1.26	10.0047	0.993	10.0047	0.357
10.027	1.281	10.0297	0.836	10.0297	0.3
10.052	1.294	10.0548	1.165	10.0547	0.255
10.0771	1.064	10.0798	1.089	10.0798	0.244
10.1021	1.526	10.1048	0.932	10.1048	0.151
10.1271	1.177	10.1298	1.036	10.1298	0.212
10.1521	1.15	10.1548	1.243	10.1548	0.459
10.1771	1.055	10.1798	0.826	10.1798	0.036
10.2021	1.396	10.2048	1.016	10.2048	0.458
10.2271	1.206	10.2298	1.175	10.2298	0.387
10.2521	1.362	10.2548	1.395	10.2548	0.357
10.2771	1.627	10.2798	1.18	10.2798	0.344
10.3021	1.432	10.3049	1.29	10.3049	0.355
10.3271	1.891	10.3299	1.362	10.3299	0.414
10.3521	1.533	10.3549	1.623	10.3549	0.415
10.3771	1.654	10.3799	1.362	10.3799	0.391
10.4021	1.781	10.4049	1.571	10.4049	0.257
10.4271	1.704	10.4299	1.498	10.4299	0.311
10.4521	1.978	10.4549	1.726	10.4549	0.24
10.4771	1.956	10.48	1.653	10.4799	0.213
10.5022	1.858	10.505	1.438	10.5049	0.353
10.5272	1.889	10.53	1.843	10.53	0.418
10.5522	1.753	10.555	1.61	10.555	0.395
10.5772	1.786	10.58	1.676	10.58	0.378
10.6022	2.053	10.605	1.625	10.605	0.424
10.6272	1.884	10.63	1.572	10.63	0.153
10.6522	1.98	10.655	1.848	10.655	0.108
10.6772	2.017	10.68	1.758	10.68	0.236
10.7022	2.042	10.705	1.699	10.705	0.433
10.7272	2.088	10.7301	1.763	10.7301	0.465
10.7522	2.169	10.7551	1.815	10.7551	0.273
10.7772	2.524	10.7801	1.778	10.7801	0.295
10.8022	2.387	10.8051	1.993	10.8051	0.331
10.8272	2.443	10.8301	1.949	10.8301	0.568
10.8522	2.54	10.8551	2.063	10.8551	0.183
10.8772	2.761	10.8801	1.978	10.8801	0.199
10.9022	2.488	10.9052	1.874	10.9051	0.326
10.9272	2.693	10.9302	2.143	10.9301	0.431
10.9522	2.792	10.9552	2.065	10.9552	0.441
10.9772	2.985	10.9802	2.138	10.9802	0.275
11.0023	2.923	11.0052	2.016	11.0052	0.067
11.0273	3.071	11.0302	2.118	11.0302	0.415
11.0523	3.229	11.0552	2.374	11.0552	0.368
11.0773	3.085	11.0802	2.49	11.0802	0.348
11.1023	3.271	11.1052	2.44	11.1052	0.351
11.1273	3.071	11.1303	2.653	11.1302	0.406
11.1523	3.15	11.1553	2.358	11.1553	-0.002
11.1773	3.494	11.1803	2.658	11.1803	0.083
11.2023	3.202	11.2053	2.477	11.2053	0.353
11.2273	3.916	11.2303	2.72	11.2303	0.18
11.2523	4.184	11.2553	2.838	11.2553	0.261
11.2773	4.039	11.2803	2.779	11.2803	0.184
11.3023	3.949	11.3053	2.803	11.3053	0.282
11.3273	4.051	11.3303	2.987	11.3303	0.597
11.3523	4.394	11.3554	2.831	11.3553	0.359
11.3773	4.55	11.3804	3.048	11.3804	0.61
11.4023	4.659	11.4054	3.299	11.4054	0.44
11.4273	4.797	11.4304	2.978	11.4304	0.322
11.4523	4.753	11.4554	3.404	11.4554	0.393
11.4773	5.169	11.4804	3.554	11.4804	0.4
11.5023	5.1	11.5054	3.477	11.5054	0.307
11.5274	5.172	11.5304	3.585	11.5304	0.251
11.5524	5.509	11.5555	3.474	11.5554	0.416
11.5774	5.598	11.5805	3.623	11.5805	0.426
11.6024	5.819	11.6055	3.911	11.6055	0.43
11.6274	5.736	11.6305	3.876	11.6305	0.405
11.6524	6.029	11.6555	3.969	11.6555	0.175
11.6774	6.126	11.6805	4.124	11.6805	0.324
11.7024	6.205	11.7055	4.324	11.7055	0.256
11.7274	6.201	11.7305	4.184	11.7305	0.334
11.7524	6.741	11.7555	4.297	11.7555	0.392
11.7774	6.784	11.7806	4.42	11.7805	0.494
11.8024	6.986	11.8056	4.314	11.8056	0.418
11.8274	7.066	11.8306	4.606	11.8306	0.481
11.8524	7.057	11.8556	4.879	11.8556	0.408
11.8774	7.042	11.8806	4.733	11.8806	0.325
11.9024	7.757	11.9056	5.041	11.9056	0.349
11.9274	8.119	11.9306	5.026	11.9306	0.446
11.9524	8.013	11.9556	5.299	11.9556	0.465
11.9774	8.041	11.9807	5.31	11.9807	0.565
12.0024	8.162	12.0057	5.453	12.0057	0.388
12.0275	8.397	12.0307	5.288	12.0307	0.577
12.0525	8.779	12.0557	5.835	12.0557	0.586
12.0775	9.055	12.0807	6.032	12.0807	0.355
12.1025	9.445	12.1057	6.205	12.1057	0.378
12.1275	9.597	12.1307	6.266	12.1307	0.594
12.1525	10.047	12.1557	6.571	12.1557	0.405
12.1775	10.349	12.1807	6.991	12.1807	0.452
12.2025	10.723	12.2058	7.163	12.2058	0.614
12.2275	10.931	12.2308	7.301	12.2308	0.308
12.2525	11.359	12.2558	7.835	12.2558	0.606
12.2775	11.812	12.2808	7.936	12.2808	0.522
12.3025	12.494	12.3058	8.211	12.3058	0.613
12.3275	12.924	12.3308	8.44	12.3308	0.623
12.3525	13.316	12.3558	8.831	12.3558	0.715
12.3775	13.958	12.3808	9.451	12.3808	0.606
12.4025	14.505	12.4058	9.614	12.4058	0.829
12.4275	15.175	12.4309	10.207	12.4309	0.678
12.4525	15.714	12.4559	10.731	12.4559	0.776
12.4776	16.355	12.4809	11.285	12.4809	0.777
12.5025	17.243	12.5059	11.787	12.5059	0.86
12.5276	18.095	12.5309	12.213	12.5309	1.053
12.5526	18.813	12.5559	13.042	12.5559	0.759
12.5776	19.902	12.5809	13.776	12.5809	0.834
12.6026	21.039	12.6059	14.785	12.6059	0.608
12.6276	22.057	12.631	15.375	12.631	0.758
12.6526	23.449	12.656	16.326	12.656	0.776
12.6776	25.066	12.681	17.424	12.681	0.816
12.7026	26.349	12.706	18.879	12.706	0.867
12.7276	28.335	12.731	20.007	12.731	0.78
12.7526	30.137	12.756	21.862	12.756	0.963
12.7776	32.179	12.781	23.968	12.781	1.012
12.8026	34.908	12.806	26.474	12.806	0.879
12.8276	37.995	12.8311	29.362	12.831	1.316
12.8526	41.381	12.8561	32.738	12.8561	1.226
12.8776	45.617	12.8811	37.368	12.8811	1.108
12.9026	49.945	12.9061	42.715	12.9061	1.363
12.9276	55.72	12.9311	48.927	12.9311	1.285
12.9527	61.991	12.9561	55.906	12.9561	1.142
12.9777	68.567	12.9811	63.424	12.9811	1.325
13.0027	75.942	13.0061	72.159	13.0061	1.131
13.0277	83.94	13.0312	80.051	13.0311	1.342
13.0527	91.38	13.0562	88.959	13.0562	1.346
13.0777	99.484	13.0812	97.928	13.0812	1.291
13.1027	107.338	13.1062	105.633	13.1062	1.452
13.1277	114.501	13.1312	114.019	13.1312	1.458
13.1527	122.081	13.1562	121.27	13.1562	1.524
13.1777	128.794	13.1812	128.371	13.1812	1.688
13.2027	135.217	13.2062	135.829	13.2062	1.634
13.2277	141.667	13.2312	141.673	13.2312	1.413
13.2527	146.393	13.2563	147.421	13.2562	1.383
13.2777	151.826	13.2813	152.85	13.2813	1.549
13.3027	156.108	13.3063	156.785	13.3063	1.593
13.3277	159.285	13.3313	160.947	13.3313	1.721
13.3527	163.233	13.3563	164.375	13.3563	1.542
13.3777	165.648	13.3813	166.396	13.3813	1.604
13.4027	167.703	13.4063	168.414	13.4063	1.708
13.4277	169.034	13.4313	170.004	13.4313	1.928
13.4527	169.706	13.4564	170.888	13.4563	1.714
13.4778	170.245	13.4814	171.072	13.4814	1.528
13.5028	170.041	13.5064	170.904	13.5064	1.568
13.5278	169.561	13.5314	170.27	13.5314	1.584
13.5528	168.447	13.5564	169.174	13.5564	1.535
13.5778	166.997	13.5814	167.921	13.5814	1.754
13.6028	165.502	13.6064	166.098	13.6064	1.571
13.6278	163.402	13.6314	164.276	13.6314	1.719
13.6528	161.682	13.6564	162.319	13.6564	1.666
13.6778	159.529	13.6815	160.034	13.6814	1.724
13.7028	156.982	13.7065	157.942	13.7065	1.632
13.7278	154.336	13.7315	155.814	13.7315	1.511
13.7528	152.112	13.7565	153.019	13.7565	1.712
13.7778	149.327	13.7815	150.716	13.7815	1.761
13.8028	146.922	13.8065	147.869	13.8065	1.763
13.8278	144.015	13.8315	145.108	13.8315	1.874
13.8528	141.392	13.8565	142.351	13.8565	1.605
13.8778	138.461	13.8816	139.579	13.8815	1.694
13.9028	135.497	13.9066	136.778	13.9065	1.761
13.9278	132.78	13.9316	133.746	13.9316	1.887
13.9528	130.067	13.9566	131.163	13.9566	1.871
13.9779	127.26	13.9816	128.39	13.9816	1.845
14.0029	124.518	14.0066	125.601	14.0066	1.883
14.0279	121.761	14.0316	122.716	14.0316	1.645
14.0529	118.941	14.0566	120.118	14.0566	1.818
14.0779	116.137	14.0816	117.216	14.0816	2.117
14.1029	113.492	14.1067	114.62	14.1067	2.027
14.1279	110.653	14.1317	111.668	14.1317	1.948
14.1529	107.837	14.1567	109.283	14.1567	1.896
14.1779	105.255	14.1817	106.564	14.1817	1.938
14.2029	102.289	14.2067	103.849	14.2067	2.249
14.2279	99.935	14.2317	101.002	14.2317	2.389
14.2529	97.306	14.2567	98.284	14.2567	2.083
14.2779	94.535	14.2817	96.247	14.2817	2.128
14.3029	91.927	14.3067	93.57	14.3067	2.059
14.3279	89.469	14.3318	90.905	14.3317	2.143
14.3529	87.003	14.3568	88.367	14.3568	2.34
14.3779	84.737	14.3818	85.887	14.3818	2.44
14.4029	82.049	14.4068	83.496	14.4068	2.355
14.4279	79.427	14.4318	81.092	14.4318	2.321
14.4529	77.125	14.4568	78.758	14.4568	2.504
14.478	74.78	14.4818	76.187	14.4818	2.644
14.503	72.717	14.5069	73.752	14.5068	2.767
14.528	70.469	14.5319	71.817	14.5319	2.922
14.553	68.028	14.5569	69.539	14.5569	3.118
14.578	65.655	14.5819	67.156	14.5819	3.008
14.603	63.481	14.6069	64.937	14.6069	3.172
14.628	61.294	14.6319	62.685	14.6319	3.24
14.653	59.467	14.6569	60.959	14.6569	3.369
14.678	57.18	14.6819	58.786	14.6819	3.314
14.703	55.111	14.7069	56.67	14.7069	3.187
14.728	53.077	14.7319	54.489	14.7319	3.353
14.753	51.21	14.757	52.629	14.7569	3.646
14.778	49.19	14.782	50.725	14.782	3.731
14.803	47.444	14.807	48.783	14.807	3.554
14.828	45.649	14.832	46.864	14.832	3.762
14.853	43.901	14.857	45.301	14.857	3.777
14.878	42.28	14.882	43.387	14.882	4.097
14.9031	40.609	14.907	41.875	14.907	3.902
14.9281	39.031	14.9321	40.124	14.932	4.226
14.9531	37.566	14.9571	38.349	14.9571	4.176
14.9781	35.925	14.9821	36.676	14.9821	4.393
15.0031	34.486	15.0071	35.477	15.0071	4.109
15.0281	33.151	15.0321	33.869	15.0321	4.293
15.0531	31.43	15.0571	32.521	15.0571	4.279
15.0781	30.162	15.0821	30.906	15.0821	4.205
15.1031	29.03	15.1071	29.389	15.1071	4.528
15.1281	27.674	15.1321	28.086	15.1321	4.275
15.1531	26.762	15.1571	27.025	15.1571	4.035
15.1781	25.462	15.1822	25.705	15.1822	4.348
15.2031	24.289	15.2072	24.658	15.2072	4.146
15.2281	23.29	15.2322	23.445	15.2322	4.405
15.2531	22.149	15.2572	22.357	15.2572	4.212
15.2781	21.129	15.2822	21.33	15.2822	4.272
15.3031	20.283	15.3072	20.13	15.3072	4.093
15.3281	19.352	15.3322	19.364	15.3322	4.228
15.3531	18.409	15.3573	18.553	15.3572	4.125
15.3781	17.752	15.3823	17.472	15.3823	4.035
15.4032	16.879	15.4073	16.596	15.4073	3.972
15.4282	16.301	15.4323	15.787	15.4323	3.98
15.4532	15.429	15.4573	15.025	15.4573	3.974
15.4782	14.676	15.4823	14.305	15.4823	3.863
15.5032	14.363	15.5073	13.553	15.5073	4.051
15.5282	13.688	15.5323	12.893	15.5323	3.953
15.5532	13.031	15.5573	12.279	15.5573	3.855
15.5782	12.491	15.5823	11.522	15.5823	3.845
15.6032	12.075	15.6074	11.164	15.6074	3.508
15.6282	11.784	15.6324	10.485	15.6324	3.705
15.6532	11.042	15.6574	9.872	15.6574	3.563
15.6782	10.818	15.6824	9.61	15.6824	3.638
15.7032	10.453	15.7074	9.249	15.7074	3.378
15.7282	10.288	15.7324	8.581	15.7324	3.249
15.7532	9.891	15.7574	8.254	15.7574	3.473
15.7782	9.369	15.7825	7.72	15.7824	3.198
15.8032	9.309	15.8075	7.379	15.8074	3.464
15.8282	9.002	15.8325	6.921	15.8325	3.81
15.8532	8.997	15.8575	6.605	15.8575	3.496
15.8782	8.756	15.8825	6.504	15.8825	3.508
15.9032	8.568	15.9075	5.988	15.9075	3.621
15.9283	8.321	15.9325	5.777	15.9325	3.564
15.9533	8.263	15.9575	5.581	15.9575	3.794
15.9783	8.019	15.9825	5.08	15.9825	3.754
16.0033	8.123	16.0075	5.127	16.0075	3.492
16.0283	8.067	16.0326	4.783	16.0326	3.818
16.0533	8.143	16.0576	4.57	16.0576	3.841
16.0783	7.989	16.0826	4.494	16.0826	3.993
16.1033	8.043	16.1076	3.984	16.1076	3.838
16.1283	8.041	16.1326	3.853	16.1326	3.853
16.1533	7.968	16.1576	3.776	16.1576	4.157
16.1783	8.188	16.1826	3.703	16.1826	4.177
16.2033	8.376	16.2077	3.449	16.2076	4.365
16.2283	8.213	16.2327	3.357	16.2326	4.467
16.2533	8.156	16.2577	3.534	16.2577	4.715
16.2783	8.276	16.2827	3.132	16.2827	4.713
16.3033	8.613	16.3077	3.039	16.3077	4.693
16.3283	8.913	16.3327	2.937	16.3327	4.912
16.3533	9.058	16.3577	2.723	16.3577	5.181
16.3784	9.356	16.3827	2.634	16.3827	5.525
16.4033	9.757	16.4077	2.524	16.4077	5.588
16.4284	9.693	16.4328	2.753	16.4327	5.719
16.4534	10.175	16.4578	2.417	16.4578	6.094
16.4784	10.645	16.4828	2.261	16.4828	5.994
16.5034	10.953	16.5078	2.129	16.5078	6.463
16.5284	11.185	16.5328	2.305	16.5328	6.504
16.5534	11.807	16.5578	1.991	16.5578	7.164
16.5784	11.951	16.5828	2.093	16.5828	7.203
16.6034	12.908	16.6078	2.023	16.6078	7.467
16.6284	13.503	16.6329	1.946	16.6328	7.842
16.6534	13.921	16.6579	1.718	16.6578	8.273
16.6784	14.641	16.6829	2.001	16.6829	8.619
16.7034	15.628	16.7079	1.901	16.7079	8.67
16.7284	16.529	16.7329	1.786	16.7329	9.276
16.7534	17.536	16.7579	1.699	16.7579	9.995
16.7784	18.421	16.7829	1.781	16.7829	10.297
16.8034	19.386	16.8079	1.809	16.8079	10.787
16.8284	20.46	16.8329	1.747	16.8329	11.507
16.8534	22.013	16.858	1.797	16.8579	12.551
16.8785	23.203	16.883	1.566	16.883	13.363
16.9034	24.342	16.908	1.444	16.908	14.169
16.9285	26.089	16.933	1.659	16.933	15.439
16.9535	27.353	16.958	1.41	16.958	16.6
16.9785	29.2	16.983	1.47	16.983	17.965
17.0035	30.698	17.008	1.24	17.008	19.423
17.0285	32.369	17.033	1.23	17.033	20.885
17.0535	33.803	17.0581	1.249	17.058	22.568
17.0785	35.595	17.0831	1.261	17.0831	24.388
17.1035	37.196	17.1081	1.58	17.1081	26.254
17.1285	38.889	17.1331	1.312	17.1331	28.217
17.1535	41.038	17.1581	1.357	17.1581	30.153
17.1785	42.401	17.1831	1.167	17.1831	32.517
17.2035	44.547	17.2081	1.508	17.2081	34.764
17.2285	45.975	17.2331	1.159	17.2331	36.725
17.2535	47.789	17.2582	1.316	17.2581	38.877
17.2785	49.266	17.2832	1.285	17.2831	40.978
17.3035	51.104	17.3082	1.288	17.3082	43.175
17.3285	52.491	17.3332	1.067	17.3332	45.24
17.3535	53.751	17.3582	1.43	17.3582	47.395
17.3786	55.218	17.3832	1.102	17.3832	49.36
17.4036	56.682	17.4082	1.341	17.4082	50.998
17.4286	57.987	17.4332	1.191	17.4332	52.842
17.4536	59.012	17.4582	1.113	17.4582	54.415
17.4786	59.772	17.4833	1.251	17.4832	55.972
17.5036	60.922	17.5083	0.961	17.5083	57.456
17.5286	61.678	17.5333	1.198	17.5333	58.554
17.5536	62.573	17.5583	1.14	17.5583	59.797
17.5786	63.354	17.5833	1.007	17.5833	60.909
17.6036	63.881	17.6083	1.3	17.6083	61.582
17.6286	63.937	17.6333	1.087	17.6333	62.214
17.6536	64.135	17.6583	0.805	17.6583	62.796
17.6786	64.586	17.6834	0.932	17.6833	63.291
17.7036	64.672	17.7084	1.163	17.7083	63.763
17.7286	64.342	17.7334	1.299	17.7334	63.748
17.7536	64.687	17.7584	1.485	17.7584	63.529
17.7786	64.437	17.7834	1.137	17.7834	63.711
17.8036	63.881	17.8084	1.072	17.8084	63.661
17.8286	63.513	17.8334	0.894	17.8334	63.357
17.8536	63.106	17.8584	1.02	17.8584	62.773
17.8787	62.429	17.8834	0.901	17.8834	62.183
17.9037	61.719	17.9084	0.949	17.9084	61.919
17.9287	61.27	17.9335	1.12	17.9335	60.91
17.9537	60.443	17.9585	0.916	17.9585	60.378
17.9787	59.804	17.9835	0.944	17.9835	59.237
18.0037	58.676	18.0085	0.908	18.0085	58.435
18.0287	57.865	18.0335	0.952	18.0335	57.318
18.0537	56.559	18.0585	0.994	18.0585	56.454
18.0787	55.558	18.0835	0.729	18.0835	55.603
18.1037	54.417	18.1086	0.988	18.1085	54.203
18.1287	53.304	18.1336	0.938	18.1335	53.005
18.1537	52.445	18.1586	0.858	18.1586	51.711
18.1787	51.228	18.1836	0.811	18.1836	50.515
18.2037	50.112	18.2086	1.025	18.2086	49.274
18.2287	48.689	18.2336	0.906	18.2336	47.971
18.2537	47.773	18.2586	0.758	18.2586	46.621
18.2787	46.158	18.2836	1.005	18.2836	45.485
18.3037	45.274	18.3086	0.923	18.3086	44.079
18.3287	44.07	18.3336	0.848	18.3336	42.761
18.3538	42.359	18.3587	0.891	18.3587	41.808
18.3788	41.208	18.3837	0.846	18.3837	40.303
18.4038	40.216	18.4087	0.972	18.4087	39.305
18.4288	39.172	18.4337	0.893	18.4337	37.802
18.4538	37.614	18.4587	0.53	18.4587	36.471
18.4788	36.337	18.4837	0.82	18.4837	35.578
18.5038	35.186	18.5087	0.832	18.5087	34.245
18.5288	34.051	18.5338	0.752	18.5337	33.021
18.5538	32.922	18.5588	0.976	18.5587	31.803
18.5788	32.118	18.5838	0.88	18.5838	30.624
18.6038	30.774	18.6088	0.647	18.6088	29.891
18.6288	29.593	18.6338	0.779	18.6338	28.66
18.6538	28.665	18.6588	0.753	18.6588	27.492
18.6788	27.699	18.6838	0.779	18.6838	26.637
18.7038	26.552	18.7088	0.91	18.7088	25.341
18.7288	25.7	18.7338	0.77	18.7338	24.521
18.7538	24.859	18.7588	0.725	18.7588	23.45
18.7788	23.761	18.7839	0.826	18.7839	22.31
18.8038	22.948	18.8089	0.787	18.8089	21.363
18.8288	22.159	18.8339	0.832	18.8339	20.869
18.8539	21.201	18.8589	0.891	18.8589	19.99
18.8789	20.619	18.8839	0.749	18.8839	19.069
18.9039	19.755	18.9089	0.999	18.9089	18.42
18.9289	18.874	18.9339	0.892	18.9339	17.616
18.9539	18.076	18.959	0.601	18.9589	16.997
18.9789	17.314	18.984	0.728	18.984	16.435
19.0039	16.721	19.009	0.946	19.009	15.559
19.0289	15.921	19.034	0.704	19.034	15.214
19.0539	15.734	19.059	0.943	19.059	14.585
19.0789	14.704	19.084	0.785	19.084	13.89
19.1039	14.331	19.109	0.946	19.109	13.107
19.1289	13.793	19.134	0.613	19.134	12.743
19.1539	13.396	19.159	0.832	19.159	12.338
19.1789	13.281	19.184	0.858	19.184	11.94
19.2039	12.372	19.2091	0.899	19.2091	11.05
19.2289	11.617	19.2341	0.776	19.2341	11.09
19.2539	11.24	19.2591	0.446	19.2591	10.479
19.2789	10.994	19.2841	0.79	19.2841	10.208
19.3039	10.69	19.3091	0.842	19.3091	9.933
19.3289	10.375	19.3341	0.617	19.3341	9.521
19.354	10.172	19.3591	0.992	19.3591	8.977
19.379	9.467	19.3842	0.611	19.3841	8.484
19.404	9.161	19.4092	0.65	19.4092	8.42
19.429	8.893	19.4342	0.495	19.4342	8.074
19.454	8.766	19.4592	0.641	19.4592	7.883
19.479	8.517	19.4842	0.516	19.4842	7.724
19.504	8.204	19.5092	0.629	19.5092	7.455
19.529	7.968	19.5342	0.727	19.5342	6.943
19.554	7.64	19.5592	0.875	19.5592	6.915
19.579	7.385	19.5842	0.61	19.5842	6.624
19.604	7.029	19.6092	0.61	19.6092	6.339
19.629	6.979	19.6343	0.791	19.6343	6.311
19.654	6.729	19.6593	1.013	19.6593	6.208
19.679	6.645	19.6843	0.876	19.6843	6.089
19.704	6.488	19.7093	0.728	19.7093	5.724
19.729	6.469	19.7343	0.853	19.7343	5.304
19.754	5.869	19.7593	0.959	19.7593	5.246
19.779	5.916	19.7843	0.752	19.7843	5.229
19.8041	5.887	19.8093	0.652	19.8093	5.226
19.829	5.641	19.8344	0.699	19.8344	4.968
19.8541	5.607	19.8594	0.718	19.8594	4.891
19.8791	5.636	19.8844	0.684	19.8844	4.767
19.9041	5.316	19.9094	0.815	19.9094	4.685
19.9291	5.245	19.9344	0.841	19.9344	4.456
19.9541	5.087	19.9594	0.697	19.9594	4.166
19.9791	4.958	19.9844	0.543	19.9844	4.197
20.0041	4.955	20.0094	0.74	20.0094	4.044
20.0291	4.496	20.0345	0.742	20.0344	4.198
20.0541	4.368	20.0595	0.675	20.0594	4.102
20.0791	4.622	20.0845	0.487	20.0845	3.797
20.1041	4.406	20.1095	0.824	20.1095	3.6
20.1291	4.347	20.1345	0.857	20.1345	3.754
20.1541	4.432	20.1595	0.712	20.1595	3.787
20.1791	4.077	20.1845	0.835	20.1845	3.535
20.2041	4.127	20.2095	0.808	20.2095	3.29
20.2291	4.06	20.2345	0.782	20.2345	3.338
20.2541	3.886	20.2596	0.797	20.2596	3.28
20.2791	3.684	20.2846	0.768	20.2846	3.356
20.3041	3.875	20.3096	0.92	20.3096	2.862
20.3291	3.659	20.3346	0.694	20.3346	3.032
20.3542	3.709	20.3596	0.71	20.3596	2.985
20.3792	3.738	20.3846	0.751	20.3846	3.038
20.4042	3.664	20.4096	0.801	20.4096	2.831
20.4292	3.368	20.4346	0.589	20.4346	2.881
20.4542	3.559	20.4597	0.887	20.4596	2.72
20.4792	3.359	20.4847	0.701	20.4846	2.898
20.5042	3.185	20.5097	0.82	20.5097	2.561
20.5292	3.225	20.5347	0.52	20.5347	2.649
20.5542	3.24	20.5597	0.856	20.5597	2.707
20.5792	3.204	20.5847	0.571	20.5847	2.289
20.6042	2.904	20.6097	0.585	20.6097	2.418
20.6292	2.926	20.6347	0.602	20.6347	2.389
20.6542	2.754	20.6597	0.732	20.6597	2.366
20.6792	2.817	20.6848	0.689	20.6848	2.341
20.7042	2.582	20.7098	0.663	20.7098	2.225
20.7292	2.694	20.7348	0.456	20.7348	2.504
20.7542	2.553	20.7598	0.779	20.7598	2.258
20.7793	2.474	20.7848	0.585	20.7848	2.147
20.8042	2.406	20.8098	0.536	20.8098	2.163
20.8293	2.56	20.8348	0.581	20.8348	2.095
20.8543	2.489	20.8598	0.787	20.8598	1.945
20.8793	2.615	20.8849	0.748	20.8848	1.902
20.9043	2.66	20.9099	0.672	20.9098	2.025
20.9293	2.407	20.9349	0.485	20.9349	2.049
20.9543	2.303	20.9599	0.541	20.9599	2.065
20.9793	2.366	20.9849	0.576	20.9849	1.883
21.0043	2.323	21.0099	0.663	21.0099	1.862
21.0293	2.269	21.0349	0.559	21.0349	1.875
21.0543	2.085	21.0599	0.577	21.0599	1.74
21.0793	2.121	21.0849	0.795	21.0849	2.046
21.1043	2.265	21.11	0.512	21.11	1.868
21.1293	2.152	21.135	0.647	21.135	1.948
21.1543	2.098	21.16	0.553	21.16	1.865
21.1793	2.208	21.185	0.508	21.185	1.814
21.2043	2.217	21.21	0.773	21.21	1.735
21.2293	2.232	21.235	0.463	21.235	1.683
21.2543	2.173	21.26	0.634	21.26	1.592
21.2794	1.866	21.285	0.767	21.285	1.683
21.3043	1.784	21.3101	0.69	21.31	1.402
21.3294	1.761	21.3351	0.635	21.335	1.476
21.3544	1.578	21.3601	0.615	21.3601	1.626
21.3794	1.74	21.3851	0.553	21.3851	1.427
21.4044	1.743	21.4101	0.613	21.4101	1.297
21.4294	1.692	21.4351	0.616	21.4351	1.572
21.4544	1.743	21.4601	0.561	21.4601	1.591
21.4794	1.395	21.4851	0.514	21.4851	1.455
21.5044	1.818	21.5101	0.481	21.5101	1.275
21.5294	1.647	21.5352	0.562	21.5352	1.627
21.5544	1.825	21.5602	0.547	21.5602	1.305
21.5794	1.783	21.5852	0.478	21.5852	1.595
21.6044	1.772	21.6102	0.348	21.6102	1.485
21.6294	1.739	21.6352	0.501	21.6352	1.438
21.6544	2.019	21.6602	0.664	21.6602	1.401
21.6794	1.988	21.6852	0.69	21.6852	1.136
21.7044	1.441	21.7102	0.415	21.7102	1.332
21.7294	1.423	21.7353	0.581	21.7352	1.016
21.7544	1.779	21.7603	0.425	21.7602	1.229
21.7795	1.508	21.7853	0.424	21.7853	1.303
21.8045	1.71	21.8103	0.607	21.8103	1.257
21.8295	1.643	21.8353	0.616	21.8353	1.104
21.8545	1.521	21.8603	0.473	21.8603	1.348
21.8795	1.703	21.8853	0.588	21.8853	1.104
21.9045	1.469	21.9103	0.879	21.9103	1.397
21.9295	1.255	21.9353	0.504	21.9353	1.233
21.9545	1.537	21.9604	0.452	21.9603	1.005
21.9795	1.399	21.9854	0.392	21.9854	1.151
22.0045	1.611	22.0104	0.596	22.0104	1.285
22.0295	1.543	22.0354	0.532	22.0354	1.152
22.0545	1.499	22.0604	0.584	22.0604	1.054
22.0795	1.637	22.0854	0.629	22.0854	0.925
22.1045	1.406	22.1104	0.572	22.1104	1.036
22.1295	1.466	22.1354	0.672	22.1354	1.159
22.1545	1.4	22.1605	0.327	22.1604	1.161
22.1795	1.34	22.1855	0.357	22.1854	1.212
22.2045	1.404	22.2105	0.52	22.2105	0.887
22.2295	1.417	22.2355	0.354	22.2355	0.948
22.2545	1.29	22.2605	0.571	22.2605	0.975
22.2796	1.456	22.2855	0.354	22.2855	1.15
22.3046	1.464	22.3105	0.449	22.3105	1.174
22.3296	0.993	22.3355	0.431	22.3355	1.361
22.3546	1.524	22.3605	0.45	22.3605	1.259
22.3796	1.211	22.3856	0.786	22.3855	1.241
22.4046	1.218	22.4106	0.404	22.4106	1.06
22.4296	1.44	22.4356	0.39	22.4356	0.946
22.4546	1.272	22.4606	0.157	22.4606	1.116
22.4796	1.341	22.4856	0.374	22.4856	1.233
22.5046	1.283	22.5106	0.354	22.5106	1.109
22.5296	1.346	22.5356	0.142	22.5356	1.248
22.5546	1.043	22.5606	0.621	22.5606	1.27
22.5796	1.429	22.5857	0.377	22.5856	0.804
22.6046	1.416	22.6107	0.328	22.6106	0.815
22.6296	1.085	22.6357	0.238	22.6357	0.979
22.6546	1.322	22.6607	0.347	22.6607	0.837
22.6796	1.141	22.6857	0.16	22.6857	1.07
22.7046	1.177	22.7107	0.263	22.7107	1.021
22.7296	1.212	22.7357	0.198	22.7357	1.1
22.7547	1.136	22.7607	0.445	22.7607	1.039
22.7797	1.509	22.7858	0.416	22.7857	0.838
22.8047	1.163	22.8108	0.47	22.8107	1.123
22.8297	1.104	22.8358	0.391	22.8358	0.832
22.8547	1.234	22.8608	0.264	22.8608	0.924
22.8797	1.521	22.8858	0.376	22.8858	0.877
22.9047	1.395	22.9108	0.251	22.9108	0.88
22.9297	1.234	22.9358	0.296	22.9358	0.934
22.9547	1.032	22.9608	0.166	22.9608	0.831
22.9797	1.162	22.9858	0.347	22.9858	1.047
23.0047	1.229	23.0109	0.342	23.0108	1.015
23.0297	1.007	23.0359	0.119	23.0358	0.811
23.0547	0.965	23.0609	0.192	23.0609	0.771
23.0797	1.152	23.0859	0.161	23.0859	0.85
23.1047	1.145	23.1109	0.441	23.1109	0.846
23.1297	1.079	23.1359	0.138	23.1359	0.911
23.1547	1.166	23.1609	0.231	23.1609	0.552
23.1797	1.042	23.1859	0.228	23.1859	0.532
23.2047	1.211	23.211	0.347	23.2109	0.773
23.2297	1.248	23.236	0.129	23.2359	0.56
23.2548	1.212	23.261	0.383	23.261	0.892
23.2798	1.328	23.286	0.231	23.286	0.607
23.3048	1.194	23.311	0.206	23.311	0.915
23.3298	0.977	23.336	0.053	23.336	0.779
23.3548	0.989	23.361	0.459	23.361	0.937
23.3798	1.015	23.386	0.163	23.386	0.636
23.4048	1.015	23.411	0.089	23.411	0.785
23.4298	0.779	23.4361	0.205	23.436	0.673
23.4548	1.14	23.4611	0.274	23.4611	0.413
23.4798	0.74	23.4861	0.095	23.4861	0.853
23.5048	0.973	23.5111	0.092	23.5111	0.673
23.5298	1.001	23.5361	0.45	23.5361	0.772
23.5548	1.087	23.5611	0.262	23.5611	0.808
23.5798	0.722	23.5861	0.107	23.5861	0.577
23.6048	1.078	23.6111	0.112	23.6111	0.632
23.6298	1.07	23.6362	0.038	23.6361	0.596
23.6548	0.93	23.6612	-0.046	23.6611	0.693
23.6798	0.96	23.6862	0.279	23.6862	0.716
23.7048	1.114	23.7112	-0.032	23.7112	0.717
23.7298	0.977	23.7362	0.024	23.7362	0.703
23.7549	0.933	23.7612	0.263	23.7612	0.4
23.7799	0.848	23.7862	0.207	23.7862	0.719
23.8049	0.877	23.8112	0.353	23.8112	0.567
23.8299	0.808	23.8362	0.427	23.8362	0.605
23.8549	0.888	23.8613	0.204	23.8612	0.847
23.8799	1.023	23.8863	0.356	23.8863	0.616
23.9049	0.717	23.9113	0.311	23.9113	0.742
23.9299	0.877	23.9363	0.3	23.9363	0.753
23.9549	0.826	23.9613	0.323	23.9613	0.751
23.9799	1.055	23.9863	0.175	23.9863	0.638

## Sheet: Fig.1d
Fig.1d	Analytical gel filtration analyses of KSHV gHgL-LBD (red), KSHV gHgL (blue) and LBD (cyan) as measured using calibrated Superdex® 200 Increase 10/300 GL columns (GE Healthcare).
Elution volume (ml)	KSHV gHgL-LBD	Elution volume (ml)	KSHV gHgL	Elution volume (ml)	LBD
0	0.129	0	-0.314	0	0.011
0.025	-0.142	0.025	-0.289	0.02666	0.092
0.05001	0.046	0.05001	-0.203	0.05332	0.011
0.07501	0.018	0.07501	-0.327	0.07998	0.158
0.10001	-0.144	0.10001	-0.327	0.10664	0.028
0.12502	-0.175	0.12502	-0.405	0.1333	0.044
0.15002	0.026	0.15002	-0.402	0.15996	0.131
0.17502	0.041	0.17502	-0.339	0.18662	-0.048
0.20003	-0.168	0.20003	-0.349	0.21328	0.066
0.22503	-0.188	0.22503	-0.395	0.23994	0.026
0.25003	0.095	0.25003	-0.291	0.2666	-0.121
0.27504	0.141	0.27504	-0.444	0.29326	-0.055
0.30004	0.238	0.30004	-0.238	0.31992	-0.109
0.32504	-0.137	0.32504	-0.278	0.34658	-0.155
0.35005	0.107	0.35005	-0.138	0.37324	0.054
0.37505	-0.028	0.37505	-0.389	0.3999	0.034
0.40005	-0.105	0.40005	-0.224	0.42656	-0.1
0.42506	-0.148	0.42506	-0.233	0.45322	0.086
0.45006	0.251	0.45006	-0.255	0.47988	-0.011
0.47506	-0.134	0.47506	-0.526	0.50654	0.245
0.50007	0.137	0.50007	-0.597	0.5332	0.002
0.52507	0.098	0.52507	-0.211	0.55986	-0.177
0.55007	0.14	0.55008	-0.447	0.58652	-0.126
0.57508	0.015	0.57508	-0.307	0.61318	0.137
0.60008	-0.218	0.60008	-0.279	0.63984	0.082
0.62508	0.035	0.62509	-0.274	0.6665	-0.107
0.65009	0.095	0.65009	-0.184	0.69316	0.02
0.67509	0.008	0.67509	-0.31	0.71982	0.2
0.70009	0.146	0.7001	-0.518	0.74648	0.103
0.7251	0	0.7251	-0.247	0.77314	0.172
0.7501	0.09	0.7501	-0.207	0.7998	-0.069
0.7751	0.104	0.77511	-0.444	0.82646	-0.456
0.80011	0.128	0.80011	-0.366	0.85312	-0.063
0.82511	0.087	0.82511	-0.412	0.87978	0
0.85011	0.248	0.85012	-0.169	0.90645	-0.079
0.87512	0.015	0.87512	-0.486	0.93311	-0.018
0.90012	-0.227	0.90012	-0.472	0.95977	-0.004
0.92512	0.006	0.92513	-0.35	0.98643	-0.049
0.95013	0.069	0.95013	-0.282	1.01309	-0.099
0.97513	0.173	0.97513	-0.192	1.03975	0.286
1.00013	0.053	1.00014	-0.299	1.06641	0.039
1.02514	-0.135	1.02514	-0.427	1.09307	-0.204
1.05014	-0.046	1.05014	-0.29	1.11973	-0.218
1.07514	-0.031	1.07515	-0.272	1.14639	0.06
1.10015	0.105	1.10015	-0.399	1.17305	-0.167
1.12515	0.2	1.12515	-0.361	1.19971	-0.157
1.15015	-0.05	1.15016	-0.298	1.22637	0.21
1.17516	-0.031	1.17516	-0.287	1.25303	0.046
1.20016	-0.011	1.20016	-0.365	1.27969	0.033
1.22516	0.137	1.22517	-0.349	1.30635	0.027
1.25017	0.082	1.25017	-0.16	1.33301	0.109
1.27517	0.001	1.27517	-0.27	1.35967	-0.277
1.30017	-0.089	1.30018	-0.338	1.38633	-0.025
1.32518	0.108	1.32518	-0.351	1.41299	-0.015
1.35018	0.097	1.35018	-0.401	1.43965	0.026
1.37518	0.011	1.37519	-0.59	1.46631	0.077
1.40019	-0.03	1.40019	-0.406	1.49297	0.013
1.42519	-0.059	1.42519	-0.451	1.51963	0.155
1.45019	-0.253	1.4502	-0.332	1.54629	0.225
1.4752	0.153	1.4752	-0.325	1.57295	0.14
1.5002	0.39	1.5002	-0.361	1.59961	0.126
1.5252	0.296	1.52521	-0.416	1.62627	-0.122
1.55021	0.099	1.55021	-0.233	1.65293	-0.152
1.57521	0.025	1.57521	-0.529	1.67959	-0.083
1.60021	0.046	1.60022	-0.503	1.70625	-0.173
1.62522	0.007	1.62522	-0.264	1.73291	-0.073
1.65022	0.163	1.65023	-0.493	1.75957	0.052
1.67522	-0.106	1.67523	-0.444	1.78623	0.001
1.70023	-0.147	1.70023	-0.274	1.81289	-0.094
1.72523	0.171	1.72524	-0.269	1.83955	0.072
1.75023	0.026	1.75024	-0.37	1.86621	-0.012
1.77524	0.084	1.77524	-0.374	1.89287	-0.08
1.80024	-0.042	1.80025	-0.384	1.91953	0.146
1.82524	0.08	1.82525	-0.513	1.94619	0.172
1.85024	-0.396	1.85025	-0.414	1.97285	0.027
1.87525	-0.155	1.87526	-0.414	1.99951	-0.117
1.90025	0.06	1.90026	-0.25	2.02617	0.17
1.92525	-0.051	1.92526	-0.17	2.05283	-0.032
1.95026	-0.098	1.95027	-0.321	2.07949	0.035
1.97526	-0.052	1.97527	-0.455	2.10615	0.028
2.00026	0.142	2.00027	-0.312	2.13281	0.029
2.02527	0.089	2.02528	-0.308	2.15947	0.034
2.05027	0.194	2.05028	-0.482	2.18613	0.232
2.07527	-0.013	2.07528	-0.522	2.21279	-0.138
2.10028	-0.031	2.10029	-0.383	2.23945	-0.006
2.12528	-0.016	2.12529	-0.119	2.26611	0.018
2.15028	0.04	2.15029	-0.296	2.29277	0.101
2.17529	-0.033	2.1753	-0.602	2.31943	0.217
2.20029	-0.047	2.2003	-0.416	2.34609	0.149
2.22529	-0.016	2.2253	-0.345	2.37275	0.309
2.2503	0.129	2.25031	-0.438	2.39941	-0.001
2.2753	-0.125	2.27531	-0.238	2.42607	-0.125
2.3003	-0.074	2.30031	-0.282	2.45273	-0.026
2.32531	0.339	2.32532	-0.456	2.47939	-0.12
2.35031	0.104	2.35032	-0.326	2.50605	-0.108
2.37531	0.143	2.37532	-0.415	2.53271	0
2.40032	0.008	2.40033	-0.306	2.55937	-0.076
2.42532	-0.114	2.42533	-0.282	2.58603	0.033
2.45032	0.169	2.45033	-0.352	2.61269	0.067
2.47533	-0.039	2.47534	-0.17	2.63935	0.083
2.50033	-0.106	2.50034	-0.42	2.66602	0.023
2.52533	-0.042	2.52534	-0.284	2.69268	-0.155
2.55034	0.093	2.55035	-0.386	2.71934	-0.231
2.57534	0.13	2.57535	-0.502	2.746	-0.064
2.60034	0.26	2.60035	-0.431	2.77266	-0.13
2.62535	-0.191	2.62536	-0.27	2.79932	-0.05
2.65035	0.106	2.65036	-0.385	2.82598	0.103
2.67535	0.17	2.67537	-0.416	2.85264	-0.21
2.70036	0.08	2.70037	-0.284	2.8793	0.028
2.72536	-0.221	2.72537	-0.283	2.90596	-0.195
2.75036	-0.083	2.75038	-0.374	2.93262	0.074
2.77537	0.213	2.77538	-0.408	2.95928	-0.118
2.80037	0.189	2.80038	-0.371	2.98594	0.023
2.82537	-0.042	2.82539	-0.306	3.0126	-0.029
2.85038	0.222	2.85039	-0.342	3.03926	0.024
2.87538	-0.005	2.87539	-0.376	3.06592	-0.056
2.90038	-0.025	2.9004	-0.338	3.09258	0.111
2.92539	-0.135	2.9254	-0.361	3.11924	-0.017
2.95039	0.163	2.9504	-0.342	3.1459	0.18
2.97539	-0.13	2.97541	-0.193	3.17256	0.192
3.0004	0.051	3.00041	-0.39	3.19922	-0.017
3.0254	0.153	3.02541	-0.357	3.22588	0.119
3.0504	0.051	3.05042	-0.638	3.25254	0.011
3.07541	0.146	3.07542	-0.556	3.2792	-0.102
3.10041	-0.208	3.10042	-0.363	3.30586	-0.125
3.12541	0.059	3.12543	-0.347	3.33252	0.032
3.15042	0.069	3.15043	-0.426	3.35918	-0.192
3.17542	-0.06	3.17543	-0.242	3.38584	-0.146
3.20042	0.082	3.20044	-0.086	3.4125	-0.103
3.22543	0.154	3.22544	-0.227	3.43916	0.202
3.25043	0.18	3.25044	-0.291	3.46582	-0.165
3.27543	-0.07	3.27545	-0.633	3.49248	0.05
3.30044	0.01	3.30045	-0.633	3.51914	-0.116
3.32544	0.067	3.32545	-0.557	3.5458	-0.127
3.35044	0.217	3.35046	-0.368	3.57246	0.045
3.37545	0.139	3.37546	-0.248	3.59912	-0.018
3.40045	-0.022	3.40046	-0.234	3.62578	-0.017
3.42545	-0.194	3.42547	-0.313	3.65244	-0.121
3.45046	0.008	3.45047	-0.529	3.6791	-0.007
3.47546	0.135	3.47547	-0.166	3.70576	-0.025
3.50046	0.223	3.50048	-0.515	3.73242	-0.117
3.52547	-0.06	3.52548	-0.47	3.75908	0.133
3.55047	0.103	3.55048	-0.519	3.78574	-0.208
3.57547	-0.011	3.57549	-0.45	3.8124	-0.058
3.60048	-0.178	3.60049	-0.26	3.83906	0.003
3.62548	0.059	3.62549	-0.425	3.86572	-0.082
3.65048	-0.27	3.6505	-0.429	3.89238	-0.186
3.67549	0.072	3.6755	-0.51	3.91904	-0.182
3.70049	0.005	3.7005	-0.365	3.9457	0.032
3.72549	0.061	3.72551	-0.474	3.97236	-0.028
3.7505	0.238	3.75051	-0.499	3.99902	0.066
3.7755	0.147	3.77552	-0.422	4.02568	-0.092
3.8005	0.305	3.80052	-0.51	4.05234	0.03
3.82551	0.073	3.82552	-0.469	4.079	0.04
3.85051	0.101	3.85053	-0.305	4.10566	0.168
3.87551	-0.142	3.87553	-0.513	4.13232	-0.101
3.90052	-0.315	3.90053	-0.299	4.15898	-0.133
3.92552	0.062	3.92554	-0.378	4.18564	0.102
3.95052	-0.013	3.95054	-0.356	4.2123	0.034
3.97553	0.002	3.97554	-0.455	4.23896	0.062
4.00053	0.118	4.00055	-0.296	4.26562	-0.128
4.02553	-0.191	4.02555	-0.388	4.29228	0.089
4.05054	-0.15	4.05055	-0.576	4.31894	-0.052
4.07554	0.101	4.07556	-0.201	4.3456	-0.004
4.10054	0.117	4.10056	-0.296	4.37226	0.061
4.12555	0.048	4.12556	-0.596	4.39892	-0.302
4.15055	-0.055	4.15057	-0.482	4.42559	0.101
4.17555	0.008	4.17557	-0.512	4.45225	0.156
4.20056	0.061	4.20057	-0.363	4.47891	0.078
4.22556	0.055	4.22558	-0.197	4.50557	-0.012
4.25056	0.179	4.25058	-0.306	4.53223	-0.11
4.27557	-0.062	4.27558	-0.423	4.55889	-0.165
4.30057	0.059	4.30059	-0.35	4.58555	0.02
4.32557	0.002	4.32559	-0.33	4.61221	0.013
4.35058	0.079	4.35059	-0.382	4.63887	0.015
4.37558	0.093	4.3756	-0.362	4.66553	-0.041
4.40058	0.248	4.4006	-0.341	4.69219	0.211
4.42559	0.151	4.4256	-0.222	4.71885	-0.03
4.45059	0.017	4.45061	-0.329	4.74551	0.098
4.47559	-0.078	4.47561	-0.466	4.77217	-0.046
4.5006	0.007	4.50061	-0.5	4.79883	0.033
4.5256	0.079	4.52562	-0.269	4.82549	0.195
4.5506	0.244	4.55062	-0.416	4.85215	0.156
4.57561	0.154	4.57562	-0.386	4.87881	0.113
4.60061	0.179	4.60063	-0.383	4.90547	-0.025
4.62561	0.076	4.62563	-0.512	4.93213	0.157
4.65062	0.024	4.65063	-0.436	4.95879	-0.054
4.67562	0.01	4.67564	-0.237	4.98545	0.056
4.70062	-0.033	4.70064	-0.285	5.01211	-0.06
4.72563	-0.035	4.72564	-0.39	5.03877	0.023
4.75063	-0.14	4.75065	-0.473	5.06543	0.292
4.77563	-0.093	4.77565	-0.506	5.09209	0.105
4.80064	-0.045	4.80066	-0.345	5.11875	0.198
4.82564	-0.024	4.82566	-0.356	5.14541	0.003
4.85064	0.162	4.85066	-0.337	5.17207	-0.035
4.87565	-0.025	4.87567	-0.32	5.19873	0.032
4.90065	-0.009	4.90067	-0.397	5.22539	0.19
4.92565	0.276	4.92567	-0.412	5.25205	0.251
4.95066	0.038	4.95068	-0.341	5.27871	-0.025
4.97566	0.005	4.97568	-0.497	5.30537	-0.095
5.00066	-0.229	5.00068	-0.427	5.33203	-0.025
5.02567	-0.125	5.02569	-0.442	5.35869	-0.068
5.05067	-0.267	5.05069	-0.643	5.38535	0.137
5.07567	0.124	5.07569	-0.619	5.41201	-0.115
5.10068	0.056	5.1007	-0.659	5.43867	-0.153
5.12568	-0.029	5.1257	-0.661	5.46533	0.225
5.15068	-0.054	5.1507	-0.454	5.49199	0.057
5.17569	0.033	5.17571	-0.906	5.51865	0.089
5.20069	0.051	5.20071	-0.232	5.54531	0.001
5.22569	0.183	5.22571	-0.314	5.57197	0.094
5.2507	-0.209	5.25072	-0.431	5.59863	0.134
5.2757	-0.16	5.27572	-0.282	5.62529	0.016
5.3007	-0.052	5.30072	-0.306	5.65195	0.082
5.32571	0.049	5.32573	-0.614	5.67861	0.057
5.35071	0.142	5.35073	-0.44	5.70527	0.175
5.37571	0.034	5.37573	-0.434	5.73193	-0.035
5.40071	0.055	5.40074	-0.601	5.75859	0.009
5.42572	0.092	5.42574	-0.434	5.78525	0.114
5.45072	-0.139	5.45074	-0.254	5.81191	0.149
5.47572	0.068	5.47575	-0.367	5.83857	0.368
5.50073	-0.096	5.50075	-0.536	5.86523	0.127
5.52573	-0.056	5.52575	-0.395	5.89189	0.138
5.55073	0.052	5.55076	-0.181	5.91855	0.205
5.57574	-0.063	5.57576	-0.303	5.94521	0.05
5.60074	0.129	5.60076	-0.364	5.97187	0.039
5.62574	0.053	5.62577	-0.415	5.99853	0.024
5.65075	0.281	5.65077	-0.235	6.02519	0.106
5.67575	-0.199	5.67577	-0.127	6.05185	-0.014
5.70075	0.247	5.70078	-0.453	6.07851	0.096
5.72576	0.125	5.72578	-0.356	6.10517	0.091
5.75076	-0.065	5.75078	-0.45	6.13183	0.062
5.77576	-0.082	5.77579	-0.276	6.15849	0.044
5.80077	0.031	5.80079	-0.268	6.18516	0.04
5.82577	0.354	5.82579	-0.375	6.21182	0.076
5.85077	0.213	5.8508	-0.279	6.23848	-0.159
5.87578	0.048	5.8758	-0.49	6.26514	-0.341
5.90078	0.024	5.90081	-0.25	6.2918	-0.257
5.92578	0.023	5.92581	-0.298	6.31846	-0.046
5.95079	0.077	5.95081	-0.233	6.34512	-0.375
5.97579	0.017	5.97582	-0.374	6.37178	-0.337
6.00079	-0.137	6.00082	-0.287	6.39844	-0.163
6.0258	-0.049	6.02582	-0.631	6.4251	-0.224
6.0508	-0.061	6.05083	-0.37	6.45176	-0.312
6.0758	-0.086	6.07583	-0.299	6.47842	-0.323
6.10081	-0.057	6.10083	-0.388	6.50508	-0.421
6.12581	0.065	6.12584	-0.225	6.53174	-0.33
6.15081	-0.091	6.15084	-0.428	6.5584	-0.34
6.17582	-0.087	6.17584	-0.34	6.58506	-0.408
6.20082	0.042	6.20085	-0.188	6.61172	-0.212
6.22582	-0.082	6.22585	-0.438	6.63838	-0.45
6.25083	0.249	6.25085	-0.324	6.66504	-0.161
6.27583	-0.032	6.27586	-0.275	6.6917	-0.223
6.30083	0.068	6.30086	-0.219	6.71836	-0.222
6.32584	0.244	6.32586	-0.327	6.74502	-0.316
6.35084	0.045	6.35087	-0.479	6.77168	-0.242
6.37584	0.116	6.37587	-0.411	6.79834	-0.306
6.40085	0.132	6.40087	-0.273	6.825	-0.187
6.42585	-0.029	6.42588	-0.538	6.85166	-0.415
6.45085	0.267	6.45088	-0.441	6.87832	-0.518
6.47586	0.138	6.47588	-0.427	6.90498	-0.194
6.50086	0.156	6.50089	-0.429	6.93164	-0.264
6.52586	0.022	6.52589	-0.491	6.9583	-0.317
6.55087	0.33	6.55089	-0.256	6.98496	-0.398
6.57587	-0.083	6.5759	-0.468	7.01162	-0.136
6.60087	0.161	6.6009	-0.329	7.03828	-0.332
6.62588	0.032	6.6259	-0.41	7.06494	-0.01
6.65088	0.202	6.65091	-0.201	7.0916	-0.354
6.67588	0.159	6.67591	-0.506	7.11826	-0.307
6.70089	0.008	6.70091	-0.577	7.14492	-0.099
6.72589	0.244	6.72592	-0.313	7.17158	-0.289
6.75089	0.186	6.75092	-0.401	7.19824	-0.365
6.7759	0.083	6.77592	-0.447	7.2249	-0.168
6.8009	0.001	6.80093	-0.464	7.25156	-0.11
6.8259	0.24	6.82593	-0.406	7.27822	-0.289
6.85091	0.27	6.85093	-0.305	7.30488	-0.162
6.87591	0.153	6.87594	-0.327	7.33154	-0.146
6.90091	-0.054	6.90094	-0.479	7.3582	-0.269
6.92592	-0.009	6.92595	-0.599	7.38486	-0.152
6.95092	-0.045	6.95095	-0.451	7.41152	-0.192
6.97592	-0.002	6.97595	-0.448	7.43818	-0.279
7.00093	0.09	7.00096	-0.3	7.46484	-0.213
7.02593	0.076	7.02596	-0.333	7.4915	-0.244
7.05093	0.268	7.05096	-0.332	7.51816	-0.341
7.07594	0.161	7.07597	-0.226	7.54482	-0.469
7.10094	-0.235	7.10097	-0.458	7.57148	-0.278
7.12594	0.272	7.12597	-0.423	7.59814	-0.439
7.15095	0.222	7.15098	-0.466	7.6248	-0.281
7.17595	0.067	7.17598	-0.379	7.65146	-0.36
7.20095	0.101	7.20098	-0.31	7.67812	-0.18
7.22596	0.065	7.22599	-0.452	7.70478	-0.236
7.25096	0.009	7.25099	-0.256	7.73144	-0.207
7.27596	-0.123	7.27599	-0.37	7.7581	-0.27
7.30097	0.193	7.301	-0.451	7.78476	-0.392
7.32597	0.002	7.326	-0.338	7.81142	-0.079
7.35097	-0.093	7.351	-0.405	7.83808	-0.18
7.37598	-0.209	7.37601	-0.242	7.86474	-0.007
7.40098	0.132	7.40101	-0.432	7.8914	-0.09
7.42598	0.209	7.42601	-0.318	7.91806	-0.296
7.45099	0.163	7.45102	-0.333	7.94473	-0.317
7.47599	-0.006	7.47602	-0.352	7.97139	-0.28
7.50099	-0.169	7.50102	-0.094	7.99805	-0.57
7.526	-0.008	7.52603	-0.367	8.02471	-0.312
7.551	0.142	7.55103	-0.254	8.05137	-0.037
7.576	-0.033	7.57603	-0.268	8.07803	-0.113
7.60101	-0.222	7.60104	-0.41	8.10469	-0.405
7.62601	-0.05	7.62604	-0.551	8.13135	-0.347
7.65101	-0.144	7.65104	-0.238	8.15801	-0.135
7.67602	-0.015	7.67605	-0.21	8.18467	-0.143
7.70102	0.117	7.70105	-0.248	8.21133	-0.424
7.72602	-0.002	7.72605	-0.297	8.23799	-0.266
7.75103	0.229	7.75106	-0.144	8.26465	-0.36
7.77603	-0.09	7.77606	-0.309	8.29131	-0.383
7.80103	-0.035	7.80106	-0.224	8.31797	-0.188
7.82604	0.137	7.82607	-0.188	8.34463	-0.349
7.85104	0.106	7.85107	-0.588	8.37129	-0.423
7.87604	0.309	7.87607	-0.456	8.39795	-0.226
7.90105	0.209	7.90108	-0.363	8.42461	-0.155
7.92605	0.201	7.92608	-0.18	8.45127	-0.159
7.95105	0.106	7.95108	-0.28	8.47793	-0.4
7.97606	0.123	7.97609	-0.4	8.50459	-0.238
8.00106	0.272	8.00109	-0.37	8.53125	-0.115
8.02606	0.222	8.0261	-0.372	8.55791	-0.15
8.05107	0.15	8.0511	-0.237	8.58457	-0.363
8.07607	0.292	8.0761	-0.346	8.61123	-0.463
8.10107	0.008	8.10111	-0.249	8.63789	-0.05
8.12608	0.264	8.12611	-0.592	8.66455	-0.293
8.15108	0.289	8.15111	-0.218	8.69121	-0.28
8.17608	0.376	8.17612	-0.268	8.71787	-0.248
8.20109	0.327	8.20112	-0.303	8.74453	-0.418
8.22609	0.205	8.22612	-0.41	8.77119	-0.363
8.25109	0.371	8.25113	-0.1	8.79785	-0.229
8.2761	0.342	8.27613	-0.16	8.82451	-0.459
8.3011	0.273	8.30113	-0.003	8.85117	-0.369
8.3261	0.467	8.32614	-0.172	8.87783	-0.36
8.35111	0.611	8.35114	-0.224	8.90449	-0.051
8.37611	0.493	8.37614	-0.053	8.93115	-0.184
8.40111	0.579	8.40115	-0.101	8.95781	-0.284
8.42612	0.381	8.42615	-0.166	8.98447	-0.196
8.45112	0.489	8.45115	-0.038	9.01113	-0.144
8.47612	0.543	8.47616	-0.106	9.03779	-0.166
8.50113	0.627	8.50116	-0.244	9.06445	-0.221
8.52613	0.593	8.52616	0.007	9.09111	-0.374
8.55113	0.553	8.55117	-0.127	9.11777	-0.345
8.57614	0.58	8.57617	-0.376	9.14443	-0.401
8.60114	0.551	8.60117	-0.298	9.17109	-0.336
8.62614	0.656	8.62618	-0.26	9.19775	-0.258
8.65115	0.698	8.65118	-0.224	9.22441	-0.177
8.67615	0.722	8.67618	-0.11	9.25107	-0.191
8.70115	0.658	8.70119	-0.165	9.27773	-0.249
8.72616	1.107	8.72619	-0.25	9.30439	-0.196
8.75116	0.827	8.75119	-0.349	9.33105	-0.29
8.77616	0.706	8.7762	-0.028	9.35771	-0.366
8.80117	0.923	8.8012	-0.229	9.38437	-0.201
8.82617	0.912	8.8262	-0.155	9.41103	-0.383
8.85117	1.026	8.85121	-0.137	9.43769	-0.397
8.87618	1.132	8.87621	-0.059	9.46435	-0.252
8.90118	0.849	8.90121	-0.092	9.49101	-0.304
8.92618	1.194	8.92622	-0.104	9.51767	-0.255
8.95118	1.095	8.95122	-0.023	9.54433	-0.413
8.97619	1.279	8.97622	-0.032	9.57099	-0.18
9.00119	1.12	9.00123	-0.237	9.59765	-0.228
9.02619	1.017	9.02623	-0.341	9.62431	-0.258
9.0512	1.111	9.05123	-0.143	9.65097	-0.541
9.0762	1.149	9.07624	-0.021	9.67763	-0.29
9.1012	1.225	9.10124	-0.183	9.7043	-0.371
9.12621	1.258	9.12625	-0.071	9.73096	-0.495
9.15121	1.171	9.15125	-0.159	9.75762	-0.275
9.17621	1.241	9.17625	-0.19	9.78428	-0.353
9.20122	1.136	9.20126	-0.38	9.81094	-0.353
9.22622	1.296	9.22626	-0.284	9.8376	-0.384
9.25122	1.214	9.25126	0.022	9.86426	-0.309
9.27623	1.194	9.27627	0.115	9.89092	-0.205
9.30123	1.329	9.30127	-0.022	9.91758	-0.36
9.32623	1.284	9.32627	-0.078	9.94424	-0.179
9.35124	1.289	9.35128	0.011	9.9709	-0.492
9.37624	1.275	9.37628	-0.176	9.99756	-0.358
9.40124	1.19	9.40128	-0.155	10.0242	-0.352
9.42625	1.059	9.42629	-0.018	10.0509	-0.28
9.45125	1.107	9.45129	-0.056	10.0775	-0.174
9.47625	1.15	9.47629	-0.244	10.1042	-0.194
9.50126	1.209	9.5013	-0.157	10.1309	-0.098
9.52626	1.134	9.5263	-0.277	10.1575	-0.408
9.55126	1.25	9.5513	0.169	10.1842	-0.016
9.57627	1.379	9.57631	-0.071	10.2108	-0.405
9.60127	1.272	9.60131	-0.061	10.2375	-0.477
9.62627	0.934	9.62631	-0.215	10.2642	-0.311
9.65128	1.154	9.65132	0.104	10.2908	-0.462
9.67628	1.346	9.67632	0.012	10.3175	-0.291
9.70128	0.965	9.70132	-0.052	10.3441	-0.402
9.72629	1.027	9.72633	-0.096	10.3708	-0.291
9.75129	1.101	9.75133	-0.156	10.3975	-0.418
9.77629	1.215	9.77633	-0.043	10.4241	-0.298
9.8013	1.338	9.80134	-0.014	10.4508	-0.465
9.8263	1.204	9.82634	0.006	10.4774	-0.356
9.8513	1.387	9.85134	-0.014	10.5041	-0.085
9.87631	0.998	9.87635	-0.14	10.5308	-0.131
9.90131	1.055	9.90135	0.023	10.5574	-0.478
9.92631	0.911	9.92635	0.015	10.5841	-0.039
9.95132	0.991	9.95136	0.031	10.6107	-0.228
9.97632	0.742	9.97636	-0.139	10.6374	-0.275
10.0013	1.034	10.0014	-0.194	10.6641	-0.181
10.0263	1.129	10.0264	0.108	10.6907	-0.336
10.0513	1.291	10.0514	-0.079	10.7174	-0.165
10.0763	1.263	10.0764	0.058	10.744	-0.379
10.1013	0.848	10.1014	-0.074	10.7707	-0.151
10.1263	0.941	10.1264	0.099	10.7974	-0.043
10.1513	0.885	10.1514	0.154	10.824	-0.249
10.1763	1.343	10.1764	0.178	10.8507	-0.197
10.2013	1.251	10.2014	0.056	10.8773	-0.333
10.2264	1.08	10.2264	0.072	10.904	-0.252
10.2514	1.095	10.2514	0.134	10.9307	-0.295
10.2764	1.034	10.2764	-0.009	10.9573	-0.32
10.3014	1.323	10.3014	0.19	10.984	-0.432
10.3264	0.952	10.3264	0.106	11.0106	-0.317
10.3514	1.058	10.3514	-0.023	11.0373	-0.25
10.3764	0.922	10.3764	0.041	11.064	-0.424
10.4014	0.92	10.4014	-0.119	11.0906	-0.18
10.4264	1.087	10.4264	0.027	11.1173	-0.061
10.4514	1.137	10.4514	0.306	11.1439	-0.098
10.4764	1.004	10.4764	0	11.1706	0.004
10.5014	1.146	10.5014	0.042	11.1973	-0.023
10.5264	0.944	10.5264	0.122	11.2239	-0.383
10.5514	1.066	10.5514	0.143	11.2506	-0.171
10.5764	1.177	10.5764	0.215	11.2772	-0.322
10.6014	1.241	10.6014	-0.003	11.3039	-0.208
10.6264	1.268	10.6265	0.299	11.3306	-0.041
10.6514	1.252	10.6515	0.113	11.3572	-0.371
10.6764	1.085	10.6765	0.05	11.3839	-0.193
10.7014	1.231	10.7015	0.096	11.4105	-0.182
10.7264	1.488	10.7265	0.073	11.4372	-0.176
10.7514	1.301	10.7515	0.213	11.4639	-0.34
10.7764	1.187	10.7765	0.025	11.4905	-0.141
10.8014	1.047	10.8015	0.427	11.5172	-0.242
10.8264	1.46	10.8265	0.25	11.5439	-0.412
10.8514	1.316	10.8515	0.308	11.5705	-0.413
10.8764	1.601	10.8765	0.259	11.5972	-0.352
10.9014	1.427	10.9015	0.265	11.6238	-0.299
10.9265	1.25	10.9265	0.33	11.6505	-0.164
10.9514	1.406	10.9515	0.54	11.6771	-0.374
10.9764	1.463	10.9765	0.504	11.7038	0.053
11.0015	1.371	11.0015	0.776	11.7305	-0.031
11.0265	1.584	11.0265	0.46	11.7571	-0.303
11.0515	1.572	11.0515	0.556	11.7838	-0.261
11.0765	1.634	11.0765	0.376	11.8104	-0.245
11.1015	1.548	11.1015	0.569	11.8371	-0.153
11.1265	1.894	11.1265	0.436	11.8638	-0.096
11.1515	1.773	11.1515	0.763	11.8904	-0.52
11.1765	1.8	11.1765	0.872	11.9171	0.002
11.2015	1.737	11.2015	1.038	11.9437	-0.261
11.2265	1.834	11.2265	0.953	11.9704	0.044
11.2515	2.081	11.2515	0.952	11.9971	-0.11
11.2765	2.21	11.2765	0.956	12.0237	-0.424
11.3015	2.034	11.3015	1.176	12.0504	-0.022
11.3265	2.378	11.3265	1.292	12.077	-0.27
11.3515	2.383	11.3515	1.277	12.1037	-0.163
11.3765	2.186	11.3765	1.116	12.1304	-0.105
11.4015	2.562	11.4016	1.626	12.157	-0.158
11.4265	2.755	11.4266	1.771	12.1837	0.111
11.4515	2.84	11.4516	1.893	12.2104	-0.225
11.4765	2.899	11.4766	1.967	12.237	-0.185
11.5015	3.098	11.5016	1.983	12.2637	0.009
11.5265	3.294	11.5266	1.732	12.2903	-0.401
11.5515	3.146	11.5516	1.991	12.317	-0.267
11.5765	3.224	11.5766	2.462	12.3437	-0.27
11.6015	3.49	11.6016	2.34	12.3703	-0.498
11.6265	3.531	11.6266	2.376	12.397	-0.34
11.6515	3.556	11.6516	2.557	12.4236	-0.276
11.6766	3.722	11.6766	2.721	12.4503	-0.154
11.7015	3.921	11.7016	2.806	12.477	-0.413
11.7265	3.94	11.7266	2.718	12.5036	-0.358
11.7516	4.156	11.7516	2.963	12.5303	-0.422
11.7766	4.406	11.7766	3.126	12.5569	-0.134
11.8016	4.442	11.8016	3.272	12.5836	-0.459
11.8266	4.52	11.8266	3.342	12.6103	-0.189
11.8516	4.751	11.8516	3.469	12.6369	-0.307
11.8766	4.895	11.8766	3.826	12.6636	-0.069
11.9016	5.252	11.9016	3.962	12.6902	-0.456
11.9266	5.211	11.9266	4.184	12.7169	-0.261
11.9516	5.574	11.9516	4.508	12.7436	-0.169
11.9766	5.974	11.9766	4.621	12.7702	-0.403
12.0016	6.304	12.0016	4.72	12.7969	-0.57
12.0266	6.464	12.0266	5.161	12.8235	-0.451
12.0516	6.961	12.0516	5.571	12.8502	-0.223
12.0766	7.416	12.0767	5.791	12.8768	-0.202
12.1016	7.824	12.1016	6.463	12.9035	-0.178
12.1266	8.847	12.1266	7.105	12.9302	-0.235
12.1516	9.411	12.1517	7.652	12.9568	-0.509
12.1766	10.329	12.1767	8.336	12.9835	-0.405
12.2016	11.468	12.2017	9.233	13.0101	-0.492
12.2266	12.352	12.2267	10.019	13.0368	-0.269
12.2516	13.8	12.2517	11.245	13.0635	-0.279
12.2766	15.034	12.2767	12.383	13.0901	-0.272
12.3016	16.4	12.3017	14.132	13.1168	-0.342
12.3266	18.333	12.3267	15.302	13.1434	-0.387
12.3516	20.076	12.3517	17.071	13.1701	-0.298
12.3766	21.972	12.3767	18.786	13.1968	-0.171
12.4016	24.233	12.4017	20.711	13.2234	-0.213
12.4267	26.437	12.4267	22.836	13.2501	-0.274
12.4517	29.088	12.4517	25.012	13.2768	-0.357
12.4766	31.757	12.4767	27.403	13.3034	-0.289
12.5016	34.21	12.5017	29.736	13.3301	-0.288
12.5267	36.981	12.5267	32.113	13.3567	-0.527
12.5517	39.595	12.5517	34.528	13.3834	-0.199
12.5767	42.454	12.5767	37.098	13.4101	-0.238
12.6017	45.516	12.6017	39.827	13.4367	-0.433
12.6267	48.488	12.6267	42.754	13.4634	-0.288
12.6517	51.108	12.6517	45.63	13.49	-0.496
12.6767	54.434	12.6767	48.211	13.5167	-0.36
12.7017	57.453	12.7017	51.216	13.5434	-0.119
12.7267	60.134	12.7267	53.562	13.57	-0.093
12.7517	63.185	12.7517	56.489	13.5967	-0.012
12.7767	65.678	12.7767	59.238	13.6233	-0.131
12.8017	68.439	12.8018	61.949	13.65	-0.63
12.8267	71.048	12.8268	64.339	13.6767	-0.398
12.8517	73.279	12.8517	67.07	13.7033	-0.475
12.8767	75.386	12.8768	69.179	13.73	-0.21
12.9017	77.437	12.9018	71.379	13.7566	-0.171
12.9267	79.161	12.9268	73.63	13.7833	-0.455
12.9517	80.921	12.9518	75.609	13.81	-0.137
12.9767	82.205	12.9768	77.405	13.8366	-0.059
13.0017	83.231	13.0018	78.798	13.8633	-0.33
13.0267	84.083	13.0268	79.981	13.8899	-0.316
13.0517	84.943	13.0518	81.512	13.9166	-0.364
13.0767	85.476	13.0768	82.325	13.9433	-0.151
13.1017	85.518	13.1018	83.155	13.9699	-0.156
13.1267	85.763	13.1268	83.855	13.9966	-0.398
13.1517	85.503	13.1518	84.163	14.0232	-0.088
13.1767	84.764	13.1768	84.125	14.0499	-0.47
13.2018	84.528	13.2018	84.404	14.0766	-0.258
13.2267	83.742	13.2268	84.021	14.1032	-0.163
13.2517	82.857	13.2518	83.416	14.1299	-0.08
13.2768	81.867	13.2768	82.864	14.1565	-0.196
13.3018	80.755	13.3018	82.467	14.1832	-0.089
13.3268	79.538	13.3268	81.569	14.2099	-0.275
13.3518	78.348	13.3518	80.697	14.2365	-0.107
13.3768	77.048	13.3768	79.693	14.2632	-0.383
13.4018	75.261	13.4018	78.353	14.2898	-0.464
13.4268	73.79	13.4268	76.981	14.3165	-0.596
13.4518	72.396	13.4518	75.795	14.3432	-0.17
13.4768	70.618	13.4768	74.075	14.3698	-0.145
13.5018	68.844	13.5018	72.966	14.3965	0.025
13.5268	67.101	13.5268	71.188	14.4231	-0.324
13.5518	65.675	13.5518	69.925	14.4498	-0.321
13.5768	64.097	13.5769	68.244	14.4765	-0.287
13.6018	62.408	13.6019	66.531	14.5031	-0.267
13.6268	60.439	13.6269	64.751	14.5298	-0.13
13.6518	58.946	13.6519	63.358	14.5564	-0.126
13.6768	57.195	13.6769	61.594	14.5831	-0.41
13.7018	55.421	13.7019	59.979	14.6098	-0.278
13.7268	53.712	13.7269	58.119	14.6364	-0.1
13.7518	52.038	13.7519	56.497	14.6631	-0.128
13.7768	50.405	13.7769	54.518	14.6897	-0.257
13.8018	48.616	13.8019	53.122	14.7164	-0.19
13.8268	47.087	13.8269	51.012	14.7431	-0.131
13.8518	45.397	13.8519	49.727	14.7697	0.036
13.8768	44.289	13.8769	48.055	14.7964	-0.312
13.9018	42.714	13.9019	46.509	14.823	-0.357
13.9268	41.187	13.9269	44.925	14.8497	-0.443
13.9519	39.559	13.9519	43.269	14.8764	-0.2
13.9769	38.137	13.9769	41.712	14.903	-0.17
14.0018	36.748	14.0019	40.141	14.9297	0.122
14.0269	35.486	14.0269	38.669	14.9563	0.02
14.0519	34.123	14.0519	37.261	14.983	-0.058
14.0769	32.926	14.0769	35.923	15.0097	-0.125
14.1019	31.742	14.1019	34.411	15.0363	-0.188
14.1269	30.802	14.1269	33.113	15.063	0.026
14.1519	29.429	14.1519	32.112	15.0897	-0.106
14.1769	28.349	14.1769	30.494	15.1163	-0.205
14.2019	27.153	14.2019	29.442	15.143	-0.189
14.2269	26.367	14.2269	28.221	15.1696	0.039
14.2519	25.319	14.2519	27.095	15.1963	-0.056
14.2769	24.088	14.2769	26.004	15.223	0.198
14.3019	23.105	14.3019	24.92	15.2496	-0.066
14.3269	22.225	14.327	23.986	15.2763	0.002
14.3519	21.791	14.352	22.843	15.3029	0.274
14.3769	20.661	14.377	22.175	15.3296	0.03
14.4019	20.116	14.402	21.212	15.3562	0.18
14.4269	19.332	14.427	20.238	15.3829	0.207
14.4519	18.547	14.452	19.425	15.4096	-0.035
14.4769	18.23	14.477	18.55	15.4362	0.31
14.5019	17.304	14.502	17.704	15.4629	0.446
14.5269	16.616	14.527	16.939	15.4895	0.366
14.5519	16.013	14.552	16.449	15.5162	0.478
14.5769	15.591	14.577	15.594	15.5429	0.736
14.6019	14.992	14.602	15.034	15.5695	0.592
14.6269	14.571	14.627	14.576	15.5962	0.704
14.6519	13.946	14.652	13.878	15.6228	0.442
14.6769	13.667	14.677	13.227	15.6495	0.715
14.702	13.147	14.702	12.852	15.6762	0.834
14.727	12.793	14.727	12.268	15.7028	0.607
14.752	12.512	14.752	11.735	15.7295	0.844
14.777	12.018	14.777	11.389	15.7561	0.981
14.802	11.736	14.802	10.922	15.7828	0.86
14.827	11.477	14.827	10.404	15.8095	0.951
14.852	11.216	14.852	10.224	15.8361	1.208
14.877	10.737	14.877	9.569	15.8628	1.131
14.902	10.56	14.902	9.393	15.8895	1.166
14.927	10.296	14.927	8.819	15.9161	1.377
14.952	10.43	14.952	8.341	15.9428	1.469
14.977	10.175	14.977	8.199	15.9694	1.6
15.002	9.852	15.0021	7.998	15.9961	1.486
15.027	9.606	15.027	7.528	16.0227	1.261
15.052	9.483	15.052	7.22	16.0494	1.695
15.077	9.215	15.0771	7.107	16.0761	2.021
15.102	9.267	15.1021	6.753	16.1027	2.031
15.127	8.885	15.1271	6.704	16.1294	2.402
15.152	8.989	15.1521	6.355	16.1561	2.626
15.177	8.984	15.1771	6.328	16.1827	2.682
15.202	8.763	15.2021	5.987	16.2094	3.04
15.227	8.535	15.2271	5.753	16.236	3.379
15.252	8.903	15.2521	5.504	16.2627	3.71
15.277	8.592	15.2771	5.339	16.2893	4.146
15.302	8.73	15.3021	5.244	16.316	4.874
15.327	8.596	15.3271	5.274	16.3427	5.673
15.352	8.683	15.3521	4.985	16.3693	6.615
15.377	8.595	15.3771	4.716	16.396	7.322
15.402	8.635	15.4021	4.517	16.4227	8.405
15.427	8.802	15.4271	4.557	16.4493	9.435
15.452	8.569	15.4521	4.269	16.476	10.754
15.4771	8.473	15.4771	4.171	16.5026	12.135
15.5021	8.733	15.5021	4.147	16.5293	13.311
15.5271	8.697	15.5271	3.833	16.5559	14.785
15.5521	8.758	15.5521	3.671	16.5826	16.179
15.5771	9.066	15.5771	3.745	16.6093	18.028
15.6021	9.211	15.6021	3.559	16.6359	19.271
15.6271	9.244	15.6271	3.446	16.6626	21.202
15.6521	9.482	15.6521	3.306	16.6893	22.709
15.6771	9.689	15.6771	3.393	16.7159	24.718
15.7021	9.825	15.7021	3.02	16.7426	26.351
15.7271	10.132	15.7271	2.951	16.7692	28.064
15.7521	10.263	15.7522	2.954	16.7959	29.874
15.7771	10.283	15.7772	2.882	16.8226	31.201
15.8021	10.739	15.8022	2.849	16.8492	33.089
15.8271	11.009	15.8272	2.746	16.8759	34.475
15.8521	11.108	15.8522	2.562	16.9025	35.893
15.8771	11.718	15.8772	2.551	16.9292	37.31
15.9021	12.005	15.9022	2.444	16.9559	38.487
15.9271	12.263	15.9272	2.349	16.9825	39.3
15.9521	12.813	15.9522	2.248	17.0092	40.367
15.9771	13.279	15.9772	2.337	17.0358	41.324
16.0021	13.644	16.0022	2.328	17.0625	42.229
16.0271	13.933	16.0272	2.368	17.0892	42.798
16.0521	14.383	16.0522	2.501	17.1158	42.886
16.0771	15.056	16.0772	2.091	17.1425	43.26
16.1021	15.574	16.1022	2.238	17.1691	43.49
16.1271	16.239	16.1272	1.871	17.1958	43.395
16.1521	16.574	16.1522	2.172	17.2225	43.524
16.1771	16.841	16.1772	2.069	17.2491	43.104
16.2021	17.648	16.2022	2.208	17.2758	42.842
16.2272	18.098	16.2272	2.132	17.3024	42.134
16.2522	18.741	16.2522	2.195	17.3291	41.673
16.2771	19.28	16.2772	1.862	17.3558	40.985
16.3022	19.987	16.3022	1.572	17.3824	40.252
16.3272	20.697	16.3272	1.854	17.4091	39.097
16.3522	21.485	16.3522	1.775	17.4357	38.506
16.3772	22.051	16.3772	2.037	17.4624	37.484
16.4022	22.362	16.4022	1.801	17.4891	36.347
16.4272	22.867	16.4272	1.72	17.5157	35.572
16.4522	23.759	16.4522	1.62	17.5424	34.445
16.4772	24.581	16.4773	1.811	17.569	33.187
16.5022	25.032	16.5023	1.523	17.5957	32.188
16.5272	25.695	16.5273	1.682	17.6224	31.176
16.5522	25.994	16.5523	1.332	17.649	29.82
16.5772	26.786	16.5773	1.351	17.6757	28.318
16.6022	27.305	16.6023	1.693	17.7023	27.486
16.6272	27.966	16.6273	1.401	17.729	25.881
16.6522	28.455	16.6523	1.495	17.7557	24.986
16.6772	29.007	16.6773	1.207	17.7823	23.802
16.7022	29.255	16.7023	1.291	17.809	22.642
16.7272	29.716	16.7273	1.411	17.8356	21.51
16.7522	30.321	16.7523	1.489	17.8623	20.092
16.7772	30.744	16.7773	1.476	17.889	19.19
16.8022	30.898	16.8023	1.362	17.9156	18.474
16.8272	31.223	16.8273	1.326	17.9423	17.141
16.8522	31.535	16.8523	1.291	17.9689	16.132
16.8772	31.561	16.8773	1.317	17.9956	15.23
16.9022	31.937	16.9023	1.312	18.0223	14.05
16.9272	32.058	16.9273	1.297	18.0489	13.358
16.9522	31.851	16.9523	1.113	18.0756	12.472
16.9773	31.976	16.9773	1.316	18.1022	11.838
17.0023	31.943	17.0023	1.299	18.1289	11.16
17.0272	31.75	17.0273	1.22	18.1556	9.861
17.0523	31.684	17.0523	1.147	18.1822	9.164
17.0773	31.269	17.0773	1.223	18.2089	8.669
17.1023	30.932	17.1023	1.147	18.2355	8.164
17.1273	30.923	17.1273	1.166	18.2622	7.579
17.1523	30.422	17.1523	1.17	18.2889	6.778
17.1773	30.186	17.1773	0.982	18.3155	6.503
17.2023	29.902	17.2023	0.975	18.3422	5.861
17.2273	29.367	17.2274	0.998	18.3688	5.23
17.2523	28.812	17.2523	1.09	18.3955	4.948
17.2773	28.425	17.2774	1.169	18.4222	4.709
17.3023	28.055	17.3024	1.202	18.4488	4.312
17.3273	27.56	17.3274	1.081	18.4755	3.852
17.3523	26.925	17.3524	0.753	18.5022	3.143
17.3773	26.145	17.3774	0.758	18.5288	3.278
17.4023	25.799	17.4024	0.88	18.5555	3.048
17.4273	25.32	17.4274	0.97	18.5821	2.543
17.4523	24.621	17.4524	1.111	18.6088	2.221
17.4773	23.904	17.4774	0.902	18.6354	2.296
17.5023	23.296	17.5024	0.718	18.6621	2.114
17.5273	22.829	17.5274	0.951	18.6888	1.694
17.5523	22.259	17.5524	0.93	18.7154	1.624
17.5773	21.501	17.5774	1.068	18.7421	1.451
17.6023	21.052	17.6024	0.85	18.7688	1.184
17.6273	20.464	17.6274	0.942	18.7954	1.117
17.6523	19.92	17.6524	0.916	18.8221	1.044
17.6773	19.006	17.6774	1.082	18.8487	0.998
17.7023	18.402	17.7024	0.866	18.8754	0.816
17.7274	17.549	17.7274	0.774	18.902	0.661
17.7523	16.905	17.7524	0.73	18.9287	0.852
17.7773	16.429	17.7774	0.964	18.9554	0.621
17.8024	16.031	17.8024	0.773	18.982	0.386
17.8274	15.528	17.8274	0.744	19.0087	0.377
17.8524	14.6	17.8524	1.069	19.0354	0.362
17.8774	13.915	17.8774	0.806	19.062	0.329
17.9024	13.454	17.9024	0.872	19.0887	0.262
17.9274	12.772	17.9275	0.639	19.1153	0.203
17.9524	12.473	17.9524	0.863	19.142	0.52
17.9774	11.723	17.9775	0.894	19.1686	0.504
18.0024	11.072	18.0025	0.701	19.1953	-0.029
18.0274	10.905	18.0275	0.644	19.222	0.333
18.0524	10.43	18.0525	0.511	19.2486	0.096
18.0774	9.991	18.0775	0.79	19.2753	0.007
18.1024	9.413	18.1025	0.894	19.302	0.112
18.1274	8.913	18.1275	0.644	19.3286	-0.079
18.1524	8.517	18.1525	0.656	19.3553	-0.08
18.1774	8.358	18.1775	0.759	19.3819	-0.06
18.2024	7.9	18.2025	0.566	19.4086	0.052
18.2274	7.655	18.2275	0.643	19.4352	-0.185
18.2524	7.227	18.2525	0.755	19.4619	-0.183
18.2774	6.762	18.2775	0.514	19.4886	-0.027
18.3024	6.382	18.3025	0.619	19.5152	-0.022
18.3274	6.205	18.3275	0.647	19.5419	0.063
18.3524	5.851	18.3525	0.848	19.5685	-0.067
18.3774	5.792	18.3775	0.811	19.5952	0.011
18.4024	5.447	18.4025	0.749	19.6219	-0.193
18.4274	5.06	18.4275	0.696	19.6485	-0.166
18.4524	4.642	18.4525	0.485	19.6752	-0.055
18.4775	4.497	18.4775	0.621	19.7019	-0.073
18.5024	4.402	18.5025	0.64	19.7285	-0.041
18.5275	4.198	18.5275	0.611	19.7552	-0.137
18.5525	4.029	18.5525	0.598	19.7818	-0.304
18.5775	3.873	18.5775	0.854	19.8085	-0.22
18.6025	3.767	18.6025	0.52	19.8351	-0.273
18.6275	3.372	18.6275	0.477	19.8618	-0.114
18.6525	3.378	18.6526	0.53	19.8885	-0.072
18.6775	3.262	18.6776	0.432	19.9151	-0.072
18.7025	2.977	18.7025	0.413	19.9418	-0.283
18.7275	3.013	18.7276	0.433	19.9685	-0.162
18.7525	2.81	18.7526	0.785	19.9951	-0.169
18.7775	2.722	18.7776	0.595	20.0218	-0.095
18.8025	2.756	18.8026	0.507	20.0484	-0.16
18.8275	2.258	18.8276	0.511	20.0751	-0.022
18.8525	2.185	18.8526	0.421	20.1017	-0.305
18.8775	2.293	18.8776	0.382	20.1284	-0.264
18.9025	2.343	18.9026	0.6	20.1551	-0.353
18.9275	2.171	18.9276	0.541	20.1817	-0.271
18.9525	2.125	18.9526	0.558	20.2084	-0.164
18.9775	2.132	18.9776	0.576	20.2351	-0.211
19.0025	1.875	19.0026	0.402	20.2617	-0.289
19.0275	2.165	19.0276	0.329	20.2884	-0.066
19.0525	2.077	19.0526	0.31	20.315	-0.145
19.0775	1.903	19.0776	0.528	20.3417	-0.2
19.1025	1.913	19.1026	0.429	20.3684	-0.255
19.1275	1.919	19.1276	0.45	20.395	-0.152
19.1525	1.901	19.1526	0.6	20.4217	-0.458
19.1775	1.864	19.1776	0.384	20.4483	-0.163
19.2025	1.911	19.2026	0.52	20.475	-0.277
19.2276	1.803	19.2276	0.669	20.5017	-0.12
19.2525	1.382	19.2526	0.393	20.5283	-0.179
19.2776	1.753	19.2776	0.336	20.555	-0.27
19.3026	1.423	19.3026	0.41	20.5816	-0.161
19.3276	1.45	19.3276	0.416	20.6083	-0.063
19.3526	1.362	19.3526	0.25	20.635	-0.289
19.3776	1.509	19.3776	0.484	20.6616	-0.505
19.4026	1.612	19.4027	0.511	20.6883	-0.314
19.4276	1.559	19.4276	0.514	20.7149	-0.122
19.4526	1.441	19.4526	0.614	20.7416	-0.231
19.4776	1.297	19.4777	0.555	20.7683	-0.31
19.5026	1.338	19.5027	0.385	20.7949	-0.285
19.5276	1.433	19.5277	0.484	20.8216	-0.38
19.5526	0.963	19.5527	-0.005	20.8482	-0.368
19.5776	1.467	19.5777	0.443	20.8749	-0.294
19.6026	1.451	19.6027	0.416	20.9016	-0.131
19.6276	1.524	19.6277	0.434	20.9282	-0.413
19.6526	1.306	19.6527	0.568	20.9549	-0.428
19.6776	1.441	19.6777	0.515	20.9815	-0.272
19.7026	1.247	19.7027	0.489	21.0082	-0.603
19.7276	1.325	19.7277	0.457	21.0349	-0.446
19.7526	1.437	19.7527	0.429	21.0615	-0.559
19.7776	1.149	19.7777	0.355	21.0882	-0.471
19.8026	1.305	19.8027	0.549	21.1148	-0.362
19.8276	1.316	19.8277	0.512	21.1415	-0.571
19.8526	1.34	19.8527	0.563	21.1682	-0.401
19.8776	1.378	19.8777	0.622	21.1948	-0.683
19.9026	1.172	19.9027	0.367	21.2215	-0.436
19.9276	1.352	19.9277	0.59	21.2481	-0.422
19.9526	1.191	19.9527	0.258	21.2748	-0.61
19.9776	1.113	19.9777	0.176	21.3015	-0.29
20.0026	1.355	20.0027	0.493	21.3281	-0.447
20.0277	1.228	20.0277	0.388	21.3548	-0.41
20.0526	1.064	20.0527	0.481	21.3814	-0.433
20.0777	1.182	20.0777	0.614	21.4081	-0.22
20.1027	1.136	20.1027	0.264	21.4348	-0.329
20.1277	1.249	20.1277	0.389	21.4614	-0.3
20.1527	1.05	20.1528	0.57	21.4881	-0.298
20.1777	1.106	20.1777	0.575	21.5147	-0.095
20.2027	1.304	20.2028	0.518	21.5414	-0.464
20.2277	1.25	20.2278	0.434	21.5681	-0.3
20.2527	1.107	20.2528	0.389	21.5947	-0.311
20.2777	0.88	20.2778	0.254	21.6214	-0.385
20.3027	1.006	20.3028	0.567	21.648	-0.552
20.3277	0.92	20.3278	0.569	21.6747	-0.306
20.3527	1.152	20.3528	0.479	21.7014	-0.235
20.3777	0.912	20.3778	0.182	21.728	-0.305
20.4027	1.068	20.4028	0.216	21.7547	-0.279
20.4277	0.943	20.4278	0.472	21.7813	-0.31
20.4527	0.724	20.4528	0.568	21.808	-0.25
20.4777	1.116	20.4778	0.392	21.8347	-0.528
20.5027	0.838	20.5028	0.43	21.8613	-0.428
20.5277	0.885	20.5278	0.302	21.888	-0.413
20.5527	0.624	20.5528	0.179	21.9146	-0.53
20.5777	0.851	20.5778	0.309	21.9413	-0.434
20.6027	0.566	20.6028	0.106	21.968	-0.443
20.6277	0.602	20.6278	0.185	21.9946	-0.421
20.6527	0.898	20.6528	0.195	22.0213	-0.453
20.6777	0.839	20.6778	0.458	22.048	-0.494
20.7027	0.791	20.7028	0.501	22.0746	-0.39
20.7277	0.753	20.7278	0.512	22.1013	-0.432
20.7527	0.693	20.7528	0.472	22.1279	-0.677
20.7778	0.741	20.7778	0.435	22.1546	-0.437
20.8027	0.76	20.8028	0.315	22.1812	-0.418
20.8278	0.643	20.8278	0.225	22.2079	-0.323
20.8528	0.806	20.8529	0.012	22.2346	-0.49
20.8778	0.644	20.8778	0.066	22.2612	-0.538
20.9028	0.639	20.9029	0.26	22.2879	-0.409
20.9278	0.797	20.9279	0.553	22.3146	-0.457
20.9528	0.733	20.9529	0.077	22.3412	-0.475
20.9778	0.539	20.9779	0.239	22.3679	-0.1
21.0028	0.708	21.0029	0.263	22.3945	-0.271
21.0278	0.698	21.0279	0.47	22.4212	-0.303
21.0528	0.552	21.0529	0.228	22.4478	-0.276
21.0778	0.717	21.0779	0.417	22.4745	-0.348
21.1028	0.839	21.1029	0.457	22.5012	-0.455
21.1278	0.716	21.1279	-0.007	22.5278	-0.458
21.1528	0.783	21.1529	0.332	22.5545	-0.399
21.1778	0.715	21.1779	0.224	22.5812	-0.197
21.2028	0.786	21.2029	0.242	22.6078	-0.493
21.2278	0.77	21.2279	0.313	22.6345	-0.315
21.2528	0.645	21.2529	0.025	22.6611	-0.339
21.2778	0.846	21.2779	0.424	22.6878	-0.501
21.3028	0.841	21.3029	0	22.7144	-0.157
21.3278	0.567	21.3279	0.192	22.7411	-0.288
21.3528	0.851	21.3529	0.36	22.7678	-0.752
21.3778	0.53	21.3779	0.158	22.7944	-0.364
21.4028	0.608	21.4029	0.143	22.8211	-0.285
21.4278	0.656	21.4279	0.456	22.8478	-0.527
21.4528	0.78	21.4529	0.252	22.8744	-0.585
21.4778	0.398	21.4779	0.238	22.9011	-0.593
21.5028	0.509	21.5029	0.278	22.9277	-0.494
21.5279	0.634	21.5279	0.23	22.9544	-0.562
21.5528	0.456	21.5529	0.284	22.981	-0.223
21.5779	0.721	21.5779	0.02	23.0077	-0.198
21.6029	0.614	21.6029	0.32	23.0344	-0.381
21.6279	0.792	21.6279	0.337	23.061	-0.434
21.6529	0.564	21.653	0.198	23.0877	-0.439
21.6779	0.803	21.678	0.37	23.1144	-0.554
21.7029	0.569	21.703	0.292	23.141	-0.414
21.7279	0.816	21.728	0.601	23.1677	-0.414
21.7529	0.572	21.753	0.245	23.1943	-0.264
21.7779	0.703	21.778	0.301	23.221	-0.329
21.8029	0.604	21.803	0.316	23.2477	-0.603
21.8279	0.657	21.828	0.25	23.2743	-0.637
21.8529	0.593	21.853	0.447	23.301	-0.532
21.8779	0.633	21.878	0.118	23.3276	-0.497
21.9029	0.764	21.903	0.263	23.3543	-0.365
21.9279	0.46	21.928	0.143	23.3809	-0.361
21.9529	0.524	21.953	0.174	23.4076	-0.613
21.9779	0.671	21.978	0.306	23.4343	-0.532
22.0029	0.688	22.003	0.153	23.4609	-0.235
22.0279	0.398	22.028	0.286	23.4876	-0.388
22.0529	0.589	22.053	0.202	23.5143	-0.297
22.0779	0.597	22.078	0.214	23.5409	-0.556
22.1029	0.705	22.103	0.463	23.5676	-0.407
22.1279	0.681	22.128	0.26	23.5942	-0.836
22.1529	0.919	22.153	0.093	23.6209	-0.454
22.1779	0.781	22.178	0.463	23.6475	-0.608
22.2029	0.554	22.203	0.349	23.6742	-0.333
22.2279	0.525	22.228	0.309	23.7009	-0.491
22.2529	0.608	22.253	0.289	23.7275	-0.389
22.278	0.577	22.278	0.344	23.7542	-0.511
22.3029	0.593	22.303	0.325	23.7809	-0.349
22.328	0.577	22.3281	0.04	23.8075	-0.281
22.353	0.578	22.353	0.219	23.8342	-0.3
22.378	0.522	22.3781	0.012	23.8608	-0.313
22.403	0.716	22.4031	0.306	23.8875	-0.317
22.428	0.483	22.4281	0.034	23.9142	-0.305
22.453	0.564	22.4531	0.275	23.9408	-0.496
22.478	0.485	22.4781	0.326	23.9675	-0.399
22.503	0.445	22.5031	0.269	23.9941	-0.529
22.528	0.552	22.5281	0.152
22.553	0.614	22.5531	0.386
22.578	0.599	22.5781	0.341
22.603	0.521	22.6031	0.148
22.628	0.475	22.6281	0.201
22.653	0.689	22.6531	0.014
22.678	0.484	22.6781	-0.008
22.703	0.617	22.7031	0.347
22.728	0.453	22.7281	0.177
22.753	0.596	22.7531	-0.005
22.778	0.412	22.7781	0.017
22.803	0.406	22.8031	0.335
22.828	0.564	22.8281	0.22
22.853	0.593	22.8531	0.098
22.878	0.513	22.8781	0.169
22.903	0.384	22.9031	0.091
22.928	0.542	22.9281	-0.062
22.953	0.295	22.9531	0.123
22.978	0.789	22.9781	0.042
23.0031	0.509	23.0031	-0.044
23.0281	0.532	23.0281	0.322
23.053	0.426	23.0531	0.138
23.0781	0.69	23.0782	-0.118
23.1031	0.295	23.1031	0.193
23.1281	0.353	23.1282	0.082
23.1531	0.4	23.1532	0.163
23.1781	0.651	23.1782	-0.024
23.2031	0.56	23.2032	-0.194
23.2281	0.655	23.2282	-0.049
23.2531	0.779	23.2532	0.09
23.2781	0.453	23.2782	0.187
23.3031	0.398	23.3032	-0.003
23.3281	0.439	23.3282	0.006
23.3531	0.384	23.3532	0.058
23.3781	0.357	23.3782	0.342
23.4031	0.271	23.4032	-0.007
23.4281	0.2	23.4282	-0.227
23.4531	0.504	23.4532	0.161
23.4781	0.626	23.4782	0.042
23.5031	0.619	23.5032	-0.063
23.5281	0.4	23.5282	-0.19
23.5531	0.133	23.5532	-0.144
23.5781	0.288	23.5782	-0.032
23.6031	0.311	23.6032	-0.015
23.6281	0.563	23.6282	0.035
23.6531	0.503	23.6532	0.194
23.6781	0.339	23.6782	-0.042
23.7031	0.272	23.7032	0.2
23.7281	0.29	23.7282	0.189
23.7531	0.351	23.7532	0.205
23.7782	0.285	23.7782	-0.005
23.8031	0.29	23.8032	0.22
23.8282	0.214	23.8283	0.059
23.8532	0.377	23.8532	-0.013
23.8782	0.244	23.8783	0.173
23.9032	0.133	23.9033	0.242
23.9282	0.465	23.9283	0.013
23.9532	0.343	23.9533	0.038
23.9782	0.197	23.9783	0.283

## Sheet: Fig.4b
Fig.4b	Cell-based EBV fusion assay.
	Firefly luciferase(RU)								Renilla luciferase(RU)
	Vector	WT	L54A	M55A	Q56A	N57A	R103A		Vector	WT	L54A	M55A	Q56A	N57A	R103A
replicate 1	927394	3776875	1990920	1284276	2170833	4068494	935162		3138371	2796836	2926596	2899728	3020687	3206180	3281354
replicate 2	844717	3367522	2051757	1429299	1701511	3751185	992060		3090165	2804291	3154100	3092087	3145625	3367404	3226552
replicate 3	968611	3825201	2301038	1337901	1719625	4099486	946011		3543184	2879728	3077990	2968900	3122283	3192878	3382441
						Relative luciferase
						Vector	WT	L54A	M55A	Q56A	N57A	R103A
					replicate 1	0.295502	1.35041	0.680285	0.442895	0.718655	1.26895	0.284993
					replicate 2	0.273357	1.20085	0.650505	0.462244	0.540913	1.11397	0.307468
					replicate 3	0.273373	1.32832	0.747578	0.450639	0.550759	1.28395	0.279683
					average		1.29319
						Relative fusion(%)
						Vector	WT	L54A	M55A	Q56A	N57A	R103A
					replicate 1	22.8506	104.425	52.6051	34.2482	55.5722	98.1257	22.0379
					replicate 2	21.1381	92.8591	50.3023	35.7444	41.8278	86.1411	23.7759
					replicate 3	21.1394	102.716	57.8087	34.847	42.5891	99.2851	21.6273
					p-value			<0.0001	<0.0001	<0.0001	0.5829	<0.0001

## Sheet: Fig.4c
Fig.4c	Cell-based KSHV fusion assay.
	Firefly luciferase(RU)										Renilla luciferase(RU)
	Vector	WT	L54A	M55A	Q56A	N57A	N60A	D61A	R103A		Vector	WT	L54A	M55A	Q56A	N57A	N60A	D61A	R103A
replicate 1	49768	766953	442237	603965	672064	534692	286504	284418	127365		4248169	3101103	3845455	3288375	3229278	3697222	4018525	3923963	3958260
replicate 2	61530	695284	355615	551657	665600	480457	273202	306729	137696		4585854	2872389	3149146	3213430	3190431	3650126	4042035	3910070	4158775
replicate 3	48371	797925	366844	553823	663328	492757	304614	312265	132291		4447112	3212427	3293109	3123187	3347979	3555413	4234836	3847334	3978555
							Relative luciferase
							Vector	WT	L54A	M55A	Q56A	N57A	N60A	D61A	R103A
						replicate 1	0.0117152	0.247316	0.115003	0.183667	0.208116	0.14462	0.0712958	0.0724823	0.032177
						replicate 2	0.0134173	0.242058	0.112924	0.171672	0.208624	0.131628	0.0675902	0.0784459	0.0331097
						replicate 3	0.0108769	0.248387	0.111397	0.177326	0.198128	0.138593	0.0719305	0.081164	0.033251
						average		0.24592
							Relative fusion
							Vector	WT	L54A	M55A	Q56A	N57A	N60A	D61A	R103A
						replicate 1	4.76381	100.568	46.7641	74.6855	84.6274	58.8076	28.9914	29.4739	13.0843
						replicate 2	5.45597	98.4293	45.9191	69.8081	84.8339	53.5245	27.4846	31.8989	13.4636
						replicate 3	4.42296	101.003	45.2982	72.1072	80.5659	56.3571	29.2495	33.0042	13.5211
						p-value			<0.0001	<0.0001	<0.0001	<0.0001	<0.0001	<0.0001	<0.0001

## Sheet: Fig.6d
Fig. 6d	Cell-based fusion assays.
HSV-2
	Firefly luciferase(RU)			Renilla luciferase(RU)				Relative luciferase				Relative fusion
	Control	huEphA2		Control	huEphA2			Control	huEphA2			Control	huEphA2
replicate 1	2594071	2762854		5881673	6591749		replicate 1	0.441043	0.419138			0.967088	0.919056
replicate 2	2600191	2432836		5668800	5318865		replicate 2	0.458685	0.457398			1.00577	1.00295
replicate 3	2713503	2387743		5792751	5223752		replicate 3	0.468431	0.457093			1.02714	1.00228
							average	0.456053			P-value		0.4862
KSHV
	Firefly luciferase(RU)			Renilla luciferase(RU)				Relative luciferase				Relative fusion
	Control	huEphA2		Control	huEphA2			Control	huEphA2			Control	huEphA2
replicate 1	29495270	180968805		2772683	3415787		replicate 1	10.6378	52.9801			0.963001	4.79609
replicate 2	29989461	190224731		2642214	2719385		replicate 2	11.3501	69.9514			1.02748	6.33244
replicate 3	30821006	204605878		2763813	2940685		replicate 3	11.1516	69.5776			1.00951	6.2986
							average	11.0465			p-value		0.0007
AIHV-1
	Firefly luciferase(RU)				Renilla luciferase(RU)					Relative luciferase					Relative fusion
	Control	huEphA2	boEphA2		Control	huEphA2	boEphA2			Control	huEphA2	boEphA2			Control	huEphA2	boEphA2
replicate 1	1785283	5403884	6904351		780467	774163	749445		replicate 1	2.28745	6.98029	9.21262			1.03897	3.17047	4.18439
replicate 2	1815989	4984337	6445434		864642	729362	743053		replicate 2	2.10028	6.83383	8.67426			0.953952	3.10394	3.93987
replicate 3	1757691	4094684	6619184		792735	666297	732287		replicate 3	2.21725	6.14543	9.03906			1.00708	2.79127	4.10556
									average	2.20166				p-value		<0.0001	<0.0001
EHV-2
	Firefly luciferase(RU)				Renilla luciferase(RU)					Relative luciferase					Relative fusion
	Control	huEphA2	hoEphA2		Control	huEphA2	hoEphA2			Control	huEphA2	boEphA2			Control	huEphA2	boEphA2
replicate 1	41155384	164400191	259314838		2312621	2237028	2749798		replicate 1	17.796	73.4904	94.3032			0.914699	3.77735	4.8471
replicate 2	41171728	188172772	263196547		1974191	2610398	3726061		replicate 2	20.855	72.0859	70.6367			1.07193	3.70515	3.63066
replicate 3	42797470	178864385	283717112		2170724	2640805	2780670		replicate 3	19.7158	67.731	102.032			1.01337	3.48132	5.24435
									average	19.4556				p-value		0.0011	0.0002
MuHV-4
	Firefly luciferase(RU)				Renilla luciferase(RU)					Relative luciferase					Relative fusion
	Control	huEphA2	moEphA2		Control	huEphA2	moEphA2			Control	huEphA2	boEphA2			Control	huEphA2	boEphA2
replicate 1	2592495	2912528	4260504		1134826	1078925	1056026		replicate 1	2.28449	2.69947	4.03447			0.918781	1.08568	1.62259
replicate 2	2850651	3325978	4374200		1183449	1160138	1085058		replicate 2	2.40877	2.86688	4.03131			0.968763	1.15301	1.62132
replicate 3	3192227	2521766	3773896		1154076	1070539	1072032		replicate 3	2.76605	2.3556	3.52032			1.11246	0.947383	1.41581
									average	2.48643				p-value		0.7202	0.0014
